# Supplementary material for: Re-evaluation of the Bahariya Formation carcharodontosaurid (Dinosauria: Theropoda) and its implications for allosauroid phylogeny
Source: PLoS One. 2025 Jan 14;20(1):e0311096. doi: 10.1371/journal.pone.0311096 (PMC11731741; doi:10.1371/journal.pone.0311096)
Supplement: S1 Dataset — (ZIP) [file pone.0311096.s001.zip]

Archive with 5 entries (4 files):
- S1_Phylogenetic Dataset/
- S1_Phylogenetic Dataset/Merged set.nex
- S1_Phylogenetic Dataset/Merged set.tnt
- S1_Phylogenetic Dataset/Split set.nex
- S1_Phylogenetic Dataset/Split set.tnt
