# Supplementary material for: Re-evaluation of the Bahariya Formation carcharodontosaurid (Dinosauria: Theropoda) and its implications for allosauroid phylogeny
Source: PLoS One. 2025 Jan 14;20(1):e0311096. doi: 10.1371/journal.pone.0311096 (PMC11731741; doi:10.1371/journal.pone.0311096)
Supplement: S1 Dataset — (ZIP) [file pone.0311096.s001.zip › S1_Phylogenetic Dataset/Merged set.tnt]

xread
831 175
Silesaurus_opolensis	???00??01?2?00??00000????0???????????0??000???????0211??00011002000?0??0?0010001?00000000?0?000????001??0000???1????00??????????????????0?????0??????0??0000?00???0???????????0?00????????????1000??10?01??01010??0??????0????1?0011010000???0000000?000000200000000010001001000???010000100????1000000000??0?0110?00001?00??10?0???1000000000????1??0??????011?????????0[1 2]1000000?110??[1 2]?130?0001?0000?…
Eoraptor	??1100012?2?00110[0 1]011000?00??00??0?1???00010101000011000000??????0100010?0?00???00000000000?0011?0000110000000101110000000020010??0201010?0?0100001000000000000???01???1?0???00000?00??0000??1000?0??0?01??01010?10??0?000000101?0?101??00???01??????????0?1?1?????????????????????????0???????????????????00?0010000000001100001?00?00000?0000?000??0100?00011110000?11002000000010011[2 3]320000???0?0??[…
Abelisaurus	???21?01????01??000??????00???0??0020??0??10?000?00011???001?1?????10?[0 1]?11??0?????110001002?100???????000??1101?1100000??????1110211?011[1 2]0??100???00000100100111??01?0101121002?10011??01011?0?0000000?10??0000???????????????1?000111?0??????2021?10?[0 1]0?0010000000?0020??011?10???00000001101??1???002?????11??????????????????????????????????????????????01?1????????0[0 1 2][1 2]??0???????????…
Acrocanthosaurus	??120101201?01100001100??0200001100201000111000000010011000100022020001011010011011000100011000001111200000120011001010000011201101101100?0?0002100200010010100???0100001111102010010??11010100011020110102100111112000010101311000[0 1][0 1]0?001120120???1112010110100100100[0 2]1110111111001101111012?00110?00200001?0011001000010010000110000101001000100100022110101121000001?02200000010001[0 1]33000000…
Aerosteon_merged	??????????????????????????????????????????????????????????????????????????????????????????????????????????????????????????????????????????????01????????????010???011100010000?1?????????????????????????003?012??????????????????????????????????????????????????????????????????????????????????????????????????????????????????????????????????????????????????????????????????????????????????????????????2…
Afrovenator	??1???0??????????????0????200001000[1 2]?0?00?12?010000100110?00?002211001001100000001??????????????0?11120000002000????0????0110201001111000?0?00??????????????000???020000110000111???????????????100?01011011?00??????????????[2 3]11????????????????????????????????????????????????????????????????????????????????????????????????????????????????????????????????????????021??0???1??0??????00??????????…
Albertosaurus	???301011?1?01??0001?0???0210001?0?202100?0???0????000110000?011?11??01101010??100120001010?11000111130101002001110010000001111110110100100?001?100010100?001011200001?0211[0 1]00101001211011001220120??0?01?0210101?12100000?0?11?001001000114312001?1?1101000011?????00?1?1?1??1??????000???12000001?01200001010100?0000000010?0?1010?0?1?0100?0100??????0?0101?0?0????1202[1 2]000?00100?113300000001??00?0…
Alioramus	??23?1011???0???0?0??????0210001000202100?0?0000100100110000?011?10000211101001000120000000??0000111110101012001110000000001111111111100100?0002100010100000100???000100210000100001211011001220120??0?01002101011121?1??0?0?1101000011101121020011111111000011??01000211101??10???0000000012100101?01100001010100?000000001000010101000?010000100100012100101???0??????02200010010001033000?000101000000000?00…
Alpkarakush	????????????????????????????????????????????????????????????????????????????????????????????????????????????100?0??0?00?????????????????????????????????????0010000010?2110121[0 1]1???????????01?1???????????2????????????????????????????????????????????????????????????????????????????????????????????????????????????????????????????????????????????????????????????????????0?0??0?[0 1]?[2 3]?0????????…
Tameryraptor_markgrafi	??[1 2]????????????????????????????????22???0??????????0?0000??1000?21[1 2]??????101?????00211010010?000??????????0??????????????????????????????????????010?0010010??????????????????[1 2]???010??110????????????????????????????????????[1 2]??????????????????????12????0??00010???????????????????????????00????1???????00??????????????????????????????????????????????????????????021??0?0?1000?0[1 2]122…
Allosaurus	??120101101?110000011011?02100000002010001110000000200110001000110200[0 1]1100000000[0 1]10001101110000001111200000110000??1000100011301[0 1]01101[0 1]00?0?0001100200100000000???0001002100011010000??01110100010010100102000111112001000000211000000010112002021111110101101000020002001010011010000111001[0 2]100010?002000010001100000001001010[0 1]0??000101010010100111012110102111000201102200000010002[…
Alvarezsaurus	???????????????????????????????????????????????????????????????????????????????????????????????????????????????????????????????????????????????????????????????????????????????????????????????????????????????????????????????????????????????????????????????????????????????????????????????????????????????????????????????????????????????????????????????????????????????????????????????????????????????…
Alxasaurus	???????????????????????????????????????????????????????????0????????????????????????????????????????????????????????????????????????????????????????????????????????????????????????????????????????????????????????????????????????????????????????????????????????????????????????????????????????????????????????00?0?01???0?0???10??????????????????????????????????????????01??????????100031000???11100??…
Anchiornis	10100001201?1?0001011012?021010100?2????0012?00?1??2?0000000?0???000001010000???000000?0010?0000?01??100000?11?00???0??3000?100???010101210?101?101??0000001110???01???1?0???00?00?120000?0?????0???10?010??20???????????????[0 1]1?10??0???01?420?????0??001?02?11???0001?????0???11020?00????0??1?????0?????????1????02000?00???0?1?01001??????????0??????????011111????110211120???01???3202??0001?0??1?????…
Anserimimus	?????????????????????????????????????????????????????????????????????????????????????????????????????????????????????????????????????????????????????????????????????????????????????????????????????????????????????????????????????????????????????????????????????????????????????0?????????????????????????????????????????????????????????????????????1????????????1??????????????????????????????????????…
Anzu	??[0 1]11?00[1 2]0?1????000?1??21?????0????0?2????1?11??01???1?????????????0111??????00??????????????????01?02??000??0?0???0???????????????????????????????????????????????????????????????????????????????????????????????????????????3?000???????????????1??00?00?001???0000?????1???0???000?0?0????????????????????0020??????210[1 2]210?0???101001101?1??0??????????1???????????1????????????????????1?????…
Aoniraptor_libertatem	???????????????????????????????????????????????????????????????????????????????????????????????????????????????????????????????????????????????????????????????????????????????????????????????????????????????????????????????????????????????????????????????????????????????????????????????????????????????????????????????????????????????????????????????????????????????????????????????????????????????…
Apsaravis	?????????????????????????????????????????????????????????????????????????????????????????????????????????????????????????????????????????????????????????????????????????????????????????????????????????????1????????????????????????????????????????????????????????????????????????????????????????????????0??0??????11??????0??0101??????????????????????????????????????????????????????1?????????????????…
Archaeopteryx	11100101300?1000010101[0 1]2?02100010?02011000130000001011??0000?001001000101000[0 1]01?00000001010?000110100010000001?00??000??000?100101010001110?1001001??0001001000???010??110???00?00100??00001?110000?110110?1200?1?02?000?1?010111000011101?4?0?0?000?0001012101???00010002?01000???0?00????0?1111100011100000?1???000000?00???0?11?10110?0???000101[0 1]00000??101111[0 1]10110102011[2 3]011?110??212[…
Archaeornithomimus	?????????????????????????????????????????????????????????????????????????????????????????????????????????????????????????????????????????????????????????????????????????????????????????????????????????????????????????????????????????????????????????????????????????????????????0????????????????????????????????????????????????0????????????????????????????????????????????????????????????????????????…
Asfaltovenator	??020?0010??11110001101??020000000020??00?100000000210110000?01??010011100000000010001101211000001111200?00?2001100101010?011201101101000?0?0001??020??0????000????20000?100?00110010??011101000100100?11021001111120?1?0000?211000000100112?1202??1111010110101000000???0?1?011110010100010?????1??002?0??100????000110000[1 2]0?01111000100001010??01000?21101011[0 1]1000001102100?1001000003300000001010000…
Aucasaurus	???2??001???0?0?0????????????????0????????10???????0??????0????????1??1????????????1?????02????????????????????????0?0????????????????????????1?1?000??10010???????10010?12100?0??011??0?????????????????1?0?0?????????????????1??????????????????????????????000?0???????01101??????????????100?0????????0????????????????????????????0[0 1]0100???????????????????????????0[0 1][1 2]000?0?0?00?0?2?00???????…
Australovenator	???????????????????????????????????????????????????????????1???????????????????????????????????????????????????????????????????????????????????????????????????????????????????????????????????????????????????????????????????????????????????????????????????????????????????????????????????????????????????????00000000?0?000??0000???????????????????????????1[0 1]10??????????01??110??????000100000?0000…
Austroraptor	??2???????????????????????2?0?1000?202100?0?100?10?0?1?????110?????0002?1?0??0010??????????????????????????????????????00??010?11010110110??101??????010???1??0???01?01?20???00???????????????????????????????????????????????2??????????????????????????????????????????????????????????????????????????????????????010000?0???1111001?????????????????????????????????0[0 1 2]3000011?000??3[2 3]010?000??100…
Avimimus	???????????1?????0?2????????????????????????????????????????????????????????????????????????1?????????0?0???????0??0?00?????????????????????????0?1??0001?01??0????1?001?0???0000?1120000000121000000???????1?0??????????1???1??1001???001???0?0???0?00[0 1]11121110000?01??0??00?01010000000100??1?11??0?????011100201?00012112100?0??11010011?0??????????????11????????????????????????????????1?????????????…
Baryonyx	???0101231???101100000020????????????0?0?113??0??00??????100?00??2???????0??10?0??101????????0???????????0?????1???????20000?10101?011010?0?01011?000?10??????0????????????????????????01????????????????010?011????????????????1000110001?3?220???11000100211101011000002010011110111101100?0??1000002000010??????00200000101011?00001???????0?001100[0 1]1???10311200000110[0 1 2]30?[1 2]00000?0223?0?010003…
Beipiaosaurus	0???0??????????????????????????????????????????????????????0????????????????????????????????????????????????????????????????????????????????????????????????10????010??110???0??00???????????????????????????????????????????????????????????????????????????????????????????????????0??????????????????????0?0????????0?011?1???????01????????????????????1????????????023???0?01??0??2?2?010?030000???1110?0?…
Bicentenaria_argentina	????0????????011????1?1??????????????????????????????????????????????????0??????????????????????1???1[0 1]??00??00100??0000??????????????????????????????????????????????????????????0????????????????????????0?[0 1]?10???2100??00??????00??001??????????????????????????????????????????????????????????????????????00?0???????????????????????00000??????????????0[1 2 3]11?01???[1 2]?0[0 1 2]?????0?10?0??…
Bistahieversor	???30?01101?011000011011?021000100020??00?0?00001000?010000??????110002101010???0112000?010?1001?111?20101002001110?100000?1111110110100100?00021000?0?0?0?010100001?1002111001?110121??11?0122012??10?01??21???1????????????111000?????0114?02001?111??100101100110002101?11?1??????00000?1??0000???120??0?010100?00000000[0 1]01??10101001?01000???01200[0 1]2100101????????1?02100000010???[0 1]23000000010?…
Buitreraptor	??2???????????????????????210?110???????01??????10?0?01????11????????02?????????0?00?0010????00???????0??0?0????????0?????????????????????????????1??0001001110???010?1120???00??0102000?????????????????1?41010??????????????2?0??????????????????????????????????????????0??1???????????????????????????????0?????????0?0???0?1001?0??????????????????????????????????0?3?0001??0?1??3?0?0?0?020[0 1]000?????…
Carcharodontosaurus_iguidensis_merged	??????0??????????????????????0000??2210????????????0???????1000220?????0?1??0001?????????????????????????????????????????????????????????????????010?00100[0 1]0??????????????????2???010??0????????????????????????????????????????0???????011?0??????101201011?0????0100010?01111????0001000?111??100?1021000??1?????1111010????10????????????????????????????????????????0[0 1 2][1 2]0?0?????????????0000??…
Carcharodontosaurus_saharicus	??????0?????0????????0????0??00??0?221000?11?00??0000000???100022110001101??0001010201110011?01??11112001001???1????0????001?20100110???0?0?10??1?100?0101101111000110000111102010010??1100?????????????????????????????????????00??????011?0?20???111201??1?001000100000?0?1?10???01??0???11100110?1?21000111??????????????????????????????????????????????????????????021000?0?000000221100???????????0001?0?…
Carnotaurus	??020000101?010000221110?00??00??0020??00010??000000?1??0001110??121000011?002??01010001002?0101?1100300101000101110000??113011102110001100?101?10000001?01011111102?0101111[0 1]02011011??01011?110000001001100000???1??0?0101002000000010001???020?1?1000010110100000000200?011010???000000010?100100?002000001100200000?01001101?1?101001101?000110110021???1011010????11011???00??000??????0?00010?00?????0…
Caudipteryx	1001000130111?0?00011?11??210?0?0?0???????0?10?010??000000???????2100010?0?0????0?0?001??110?????0?0010000?001?00???00030????00????1??0121??101?0?1??000??01100???01?0?1[1 2]0???00?00?????0???00??00?0??????????0????????????????0??????????????????????????????????????????????????????0??????????????????????0?0020112000?011210????1?01??0100?0???121?[0 1]2???10????111??1?1????????????????????1?????????…
Ceratosaurus	??121000100?010000021001000??00??00[1 2]00?0001000000001[0 1]0100001000111110010010[0 1]000010101001002?000100000200000010000??0000100111301[0 1]0110100100?0001100000000010000???[0 1]10010210[0 1]001110011??00011?000100001011110000???10?00000100311001111000111002021010110101001000000001002011010???000000000?100100000200000110010000000?0011001[0 1]?00100100000001001000?10?010011?000001200100010000…
Chilantaisaurus	???????????????????????????????????????????????????????????????????????????????????????????????????????????????????????????????????????????????????????????????????????????????????????????????????????????????????????????????????????????????????????????????????????????????????????????????????????????????????????????????????????????????????????????????????????????????????????????????????????????????…
Chirostenotes	?????????????????????0????[0 1]??????????211?????????????1?????????????????0?????????????????????????????????????????????????????????????????????????????????????????????????????????????????????????????????????????????????????????00011100113[1 2]1?????0?0001112011???0001????11???0???0?0?????0?1??10010?0010????0020??00012101210?0??000100?101?1??0???????????????????????????????????????????1?????????…
Citipati	???310011?3111000000000?1?2100?01?020??1000???0001100????10??????110001??000????0110101001??0000?0100000000001?0101?000000010?0120110001210?101?111000001?00100???01010110???00000112000000000100000112010??1010?????1?101?1?20301??????011200?????101011112101???00010?0??01011000010?000?0??1112?1010????00?00211?20012012210?0??0101001101000100???20???11???????????1????????????????????1?????????????????…
Coelophysis_bauri	??10000130[0 1]?100[0 1]010111[0 1]1?10??00??0?0?0?0001310100002?0000010?00100[0 1]00110?0?0[0 1]?0?00000000110?0000?0100100000010110???000000001010??1101010?0?0000001000000000000???010001[1 2]0???00?00010??00?01?000000?00?00???101[0 1]0?1??0?0???0?121000100??0100?1???????????0?1?0?00????0???????????????000????????1???????????000010?001000001000?1?000000?????????1?????0???101011000?0110[0 1]30021…
Coelurus	???????????????????????????????????????????????????????????????????????????????????????????????????????????????????????????????????????????????????????????????????????????????????????????????????????????????????????????????????????????????????????????????????????????????????????????????????????????????????????????????????????????????????????????????????????????????????????????????????????????????…
Compsognathus_longipes	??200?01311?????010[1 2]???2?02100010??2?0?00?11?00000?1?0000000?00200?0001????00100000000000?0???????1001000000???10????0????001000??0101000???000?10???0000000100???010??120???00?00110??00????????????0?010??1?????0??0?0???????????10????1?2[1 3]02??0??????????????????01?????0?010???0?00?????????????????????0?01[0 1]?000000000[0 1]0?0?1?000000?0100????0?????2???10011?022??1002200?000?000??22030000…
Concavenator	??1?????????0??????11??1??2?00010??2????0?1?000000?1?0010?????????1??010?0?0????00???11?1011??0??1111100?001???00?????0000011201201101000?0?000????????1???01?10200??0?0?1?10?2?10??????????????????????????????1?1??????????[1 2]11????????????????????????????????????????????????????????????????????????????0??????00?????0?????????????10??00??????????????0????0????1?02[1 2]00??0?1000??[2 3]201????????…
Conchoraptor	??0?00012?31110?0?1?0?0???21000???0????1???????000??????010???????????1??0?0????????0?1??1??0000?010010000?011?0100??0???00?000110??1????10?101???100000??00100???01?00110???00?0011200000?00110000010???0?[1 2]1010?????1?1???1?103?????????????????????????11?101??????1?????????????????0???0??11120?01001?0?0?0021??200121122?0?0??0101?01101????0?????????11???????????1????????????????????1?????????????…
Condorraptor	???????????????????????????????????????????????????????????????????????????????????????????????????????????????????????????????????????????????????????????????????????????????????????????????????????????????????????????????????????????????????????????????????????????????????????????????????????????????????????????????????????????????????????????????????????????????0?10?0??33???0???????????000??0?…
Confuciusornis	112010023?00?00?01010102???0???????0?21010????01000?01??000??????0?????0?0???????000000?01???00??00???1000?????0????????????0??0??01??01????1?1??11??0001?011?0???01???1?0???00?00100??00????1?00?0??0???0??11?????????????0?11??????????????????????????1????1????????????0????????????????????????????????1?00210120001000????0??00000?0??0????00???100?011???????????1????????????????????1?????????????????…
Cryolophosaurus	????????????????????????????????????????0????????????01????0?00???????????????????00010?1???000??1?10?00????200?0???010000011?01111101000?0?01010?0000??0?00000???00000020????0011010??0010????11?000????00?001[0 1]?????0?0?????[1 2]??00????????????????010110100101000001000000?1?01?????00100100????010000000??00000???????????????????????0?0100???????????????????????????0[0 1 2]??0??0???0??0?3?000????…
Daspletosaurus	??130101101?0110000110?1?021000100020110010?0000101000100000?????1?00010010?001?0012000?010?01010111120101012001111?10000001111110110100100?00021000101?00001011000000?0210110101001211011?01220120100?01?0210101?121000?000?110101001?1011[2 4][1 3]0200??111101001011000100021011100111000000000012100101?01200001010100?000000001000?00101001?010000100121011???1011110002012022000[0 1]00[0 1]000[1 2]13300…
Datanglong	???????????????????????????????????????????????????????????????????????????????????????????????????????????????????????????????????????????????????????????????????????????????????????????????????????????????????????????????????????????????????????????????????????????????????????????????????????????????????????????????????????????????????????????????????????????????????????????????????????????????…
Deinonychus	??2[1 2]0?01102?01??000110?1?02110?1200202100011??000001001??001?001?1?0001010?00???0?000000000??00??0??020?00??1000101?10000?0??000??1??????0??1?01??000???????110???0101?120???0???0?????0??01?0?0030?00?00???1?101?0210011100??11?????????1??2??????0?01010020010000001???210?01?????10?0?????????2???1???????00??0?00000000?????0??0?0?010??0????11010?2???101???0000?1?0220???0?10?0103300000001??00?[0 1]…
Dilong	0?1201001?1?110000010011?02100001002???0010?10000002?0[0 1]1000??????11?001000?00???001010101110000??1111100000020010???000100011111001101000?0?0001100000000000100???01000010???00?00?020000????000100?10?100?410????1??????????[0 1]110??1000101?400?0???????01001?100000?00???0??????????1000???1??00???????????10?010?000000000?0?0?0??000001010?????0110??2????0111100?2?1202100[1 2]10?000?1[0 1]33000000…
Dilophosaurus_sinensis	??211?001???11?000110?02?02?0000?0?2?0??0110?0100002?010?010?00101?00010?0?0000000??0001210???0???000?0000011??10???01000001??01001111000?0?010??????0?0?000000???000??0?100001?11?10??010100000000??0??????0???0?1??????????21100110101011441202?11011010000100000000000?011?10???0?0101010?10?100?002000010?0010?00100000????01?00100000100????0??????????0[1 2]0??0??0?110210000???00???33000?0001[0 1]1000?…
Dilophosaurus_wetherilli	??100?01300?010101110112?10??00??0?200?00?111000000200100011100?011?001000?010020000011?2110??0??1100201000020000???000200011?01?0111110?10?0?01?????1????00000???0000?0?0???01011?10??0??01?0?010??011000000011001??????01??2[1 2]100[0 1]100000110112021010?00100100000000000001011011111100001011010?1000002000010?0??00001[0 1]?000???011000100000000????0100000???1010?2000001[1 2]01100010100001?33000000…
Dromaeosaurus	????????????0???000??0???0??????[1 2]??202?00????????0?00???00?1000110[0 1]????0??010001?0??0????1???????010020?000[0 1]1010101?000001????????11??????????1?1?00?1100000?????????????????????0?????0??????????0??????0?01010???210?11100?011000101000110002010?0?01?100211???????1000?111011001000000010?1??01010111000?000110000000000???0?0??00101100000010110?0?210110???1000101[1 2]020???000?001[0 1]13[2 …
Dubreuillosaurus	???10??12?????000001101??0200000000210?00?12001?00011011?000?001?0?00100000??0000???????????0??????11?000?01????0???00000?011?????1101?00?0?000?000000100000000???010110110000111?000??00100?0?0100?01010??????????20?1??????[1 2]11000?????01????????01011?100101???????010020110111111101000010000?1??00?1??0100?????00000000???011100001??????????01010?2????01?1?0000011021???0001000013300000001?10?000000…
Duriavenator	????0???21?????????1??????200000000210?00?12??0?00010?????00?00210??010?????0011???????????????????????????????????????????????????????????????????????????????????????????????????????????????????????????????????????????????????????????????????????????????????????????????????????????????????????????????????00000000???0111??????????????????????????0????0??0?1?0[0 1 2][1 2]00010010?0[0 1][0 1]3?0?00…
Ekrixinatosaurus	??????0???????????????????0???0??0?200??0?10100??000?1??0??1110??0210102110?000100????????????????????????0????????????????????????????????????????????1??1???1101?[0 1]?01?11210??0???11???101????????0?????????????????????????????????????????????????120?0011?0000[0 1]0???????????????????????????????????????????????00000??0???0?????????????????????????????????????????0?2??0?0????0??????0?0001??????…
Elaphrosaurus	???????????????????????????????????????????????????????????????????????????????????????????????????????????????????????????????????????????????????????????????????????????????????????????????????????????????????????????????????????????????????????????????????????????????????????????????????????????????????????????????????????????????????????????????????????????????????????????????????????????????…
Eoabelisaurus	???????????????????????????????????????????????????2?01????1?0??????????????????????????????0????1??0?0000?0???00??0?0020?01?00100110?01100?000110000?010010000???0000102121001110010??0101??0?0100?01?010000011?????000?010?3?00001????01???0?0?1?100?0?0000000001000?002?1??1101101000000101??110?0010000011??????????????????????????????????????????????????????????0??????0??0?0??[2 3]?0?00?????????0???0…
Eocarcharia_merged	??????0???????????????????210001100221?00?0?0010000100100?0100022010001210000???11????????????????????????0???????????????????????????????????0110020?0000?0000???10110001110020??010??0?????0?01?0?01000??????????????????????????????????????????????????????????????????????????????????????????????????1????????????????????????????????????????????????????????????022000?0?10?0??2?1?0????????????0000?0?…
Eodromaeus	??1?????????????000?1??0?00??00??0?2?10???10??00100110010000?001?1??000010??0???00??00?????????0?00001???0?????1?????????1???????????????????????????????????????????????????????0??????????????????????????????????????????????101101?001????????????????????????????????????????????????????????????????????0????00??0??0???0????????????????????????????001???0????1?0210??1???0????????0?0001?10000?0000?0?…
Eotyrannus_lengi	???20??0[0 1]?????100??????????????????????0??0???0??0??0????0010001??????????????????1010100[1 2]10?00??????????????????????????????111?011??0?10??0???0???????????????????????????????????????????????????????????1?10???????????????????????????????????????????????????????????????????????????????????????????????????00000000?????0??????10?100??????????????101011000201[1 2]0[0 1 2][1 2]0?[0 2]?00?0?0…
Erlikosaurus	???000001000110000021?02?02?0001?000?21011131000101001??0000?????0?00010?00001110000000?021000001000010000010011110?0003000?1000??0101111???100[0 1]0100000?0000110???01001110???00000?10??000000110001000?1011010100?0??1010101?11101?????010???0?0000[0 1]0110100201000000012?02111010???001?0???0??10000?010100010?0[0 1]100120002010010?0??000101000001??01001110?011???????????0230100001110??112201010310…
Eustreptospondylus	??110??12????100001[1 2]101??01?00000000?0?00?12??0??00?0011?0?0?0001??00???0???10?0???????????????????????0??????????????????011101001100000?0?00????00000?000?000????10110[0 1]10000111?0????0???????0100?00?0?010000??????????????[2 3]1?0???????011210202??101[1 2]?100001???????0001?0110110110?01010110?0?1100000000?1???????00100000?0?011100001??????????0??????????0101100[0 1]0?1?02100?????0?0??????…
Falcarius	?????????????????????????????????????210???????????00??????0?01??0?????0???????0??000?000???????????????????????????????????????????????????????000??00??000??0???0??????0???0?0?????????????????????????102?010?????????????????1?????101???0?0???101101001011???00012002101000????100001012?1?1101010100?????????00?00200???010??1?01?????????????????????????????????0[0 1 2]3???00??1?011[1 2][1 2]220101??…
Fukuiraptor	???????????????????????????????????????????????????2?01????1?0??????????????????????????????????????????????????????????????????????????????????????????????????????????????????????????????????????????????????????????????????????????????????????????????????????????????????????????????????????????????????????????????????????????????????????????????0???????????0??????0???????????0?00????0??000000?0?…
Gallimimus	??00??003?20010?0020???0??2100010?1??2?0110???0010???1??000??????2?0?0101???????00000000000??000?0110?1000?00???0???1003010?1010??011?0111101000001000001001000???01?001?0???00000?00??000?00??1001210?010?4200?1????0?110?0102210011110011101?1?1?10110110200100010001002?1101?????100000112?1?120?0101200?000010002??0101???0?0????0?1?0?0001??01111010?011???????????1????????????????????1????????????????[…
Gallus	111010013?00100?0?1?0102??0??00??0?0?21010????01?10?01??000??????0?????0??00?????0000001010?0000?0000?1??00?01?00????0030?0?00?0??00??01210?10???11??0011011????????????????????00110??000?1????00???0??????210???0?????01???00111???????0????????00?0001102011???00012202?01001012011?????0??1110?1010111??1100000020101110??0?0??001000010101??00???10???11???????????1????????????????????1????????????????2…
Garudimimus	??0000001?20010000000010??2100002??202?0110?0000101001??000??????0?000101?00????00000000000?0000?0???11000?000100???10030?0?1000??01010111001000001000?01001000???010?01[0 1]0???00000100??00??00110?00?00?1001420111?0210?0?0?0112100011???0???0??1?1?1?0101002000000?00??????010011120100????12????2??01????0?000000012010101?0?0?0??000001000001??0100?00???11???????????1????????????????????1?????????????…
Giganotosaurus	??120?0110[0 1]?0110000[1 2]101??00??00??0?201100?????0?00001000?001?0022???0?[0 1]?11??0??10?02?11?0???001???????0????????????????00??1?20110??0???0?????0?101000010110101?[0 1]0011000011110201?010??1101??????????????1?1?010???20?1?????????0???????011????0??11112010110101010000011?01011?????0??????1[0 1]10010001021000111?????11110100???111110?0?1101000??????????????011[0 1]20????1?0210000000?1010…
Mapusaurus	??????0???????????????????[0 2]10001000201100?0?000?00000[0 1]00???100022[0 1]?00011110100010?02?1110?1??01?11?1120?0000?0?1????0?????11???1???1??100????00??????????????01??0?11000011110??10???????????????????????121?010???????????????????????????????????????????????????????????????????????????????????????????????????11110100???0111101001??100????0100012????????????????0[1 2]1000?000??01?????0000…
Meraxes_gigas	??1??10???????????????????210001100221100?0??000000010000??1110220100?1111010001010201110011001011111300100120011001011000[0 1]102011[0 1]1101110?0?000210100001011010110001?0?0?111102010010??1101??1?0110?01100121001110?200?01010?311000010000113?12021?101201011?100000100011??10010???000100100????10001021000?11?????????????????????????????????????????????1????????????022000?????????????????????????…
Gigantoraptor	??0???????????????????????????????????????????????????????????????????????????????????????????????????????????????????????????????????????????????????????????????????????????????????????????????????????????????????????????????????????????????????????????????????????????????????????????????????????????0020??0?011111210?0??100110?101?1??????????????????????????????????????????????1?????????????????…
Gnathovorax_cabreirai	??110000112?000000001010?00??00??0?0?0??010?1000100001??0000?????2100010?000000?0000000?000?0000?1110200000011?10??100000100010????200000?110100??0000?0?000????????????????????00000??0000??00010??00?1100[0 1]0012???1?10??01??1[1 2]100?11?0000???01020010020000200000001000012001010???010001100?0??11000010001?0000?0?00000000???0?0????000000100??????????0?010011?011??1100200010100000?[2 3]30000000101…
Gorgosaurus	??1[2 3]0101101?011000011011?021000100020110010?000010000011000??????10?002001?10???00110001000?1000?1111201010020001111100000011[1 2]11?1111100100?00021?00100000001011200001002101[0 1]010100121101??01220120?00?010020010??12?000000001111010???101143??0???1111010010101101000210111001?????000000012?00101?0120?0??010100?000000001000?001010000010000100121012100101112000201202[1 2]000000[0 1]000113[2 …
Guanlong	??1201001?1?11100001101000210??1100201?00112??00000200100000?01210??001000?00???00101?10010???0??1111100000010?10???000?00011001101101000?0?0101??0??0?00010000???01?0?1?1000000000120?001001000100100?0?0??20??????????1??0?121000001?001140020?1?1?110100?0100000000???0?0101??????000???1?00?110?01??000?000110?00?000001000?1?10?00??????????0?????2???1011120??2?1102100000?100?1?330000000??????????0010?…
Haplocheirus	??120?012???11100001101??02100010012??10010?00000002?1??0000?????0?000[1 2]000?00???0000001000100000?0000100?0?010000???0000000?100???0[0 1]12010?0?1000??1000????00000???01?0?110???00?00??0??0??000000001010??111?10101?0??0?010?0?11100211???01?001?0?0?0?0??100210???????????2?0?0?10000?1001011[0 2]????1???1????000?00[0 1]0?001000001100?1?00000010??0?0?10101?0010?101111021??1?02300?01??1????23[0 1][…
Harpymimus	???000001?200?000000?0?1??210??????????01?0???0010??01???000???????000???0??????000000000???0000??????????????????????????0?10?0??11010111??10000110000?00010?0???0?0?0110???00000000??00??00????0??0????????????????????????[0 1]2?????????????????????????????????????????????????????????????????????????????0?0010?1200010110?0?0???0000?0??0?1??0?????????11???????????1???????????????????10011??0???????…
Herrerasaurus	??1100001?2?010000001000?00??00????1?0??010?10001000?1??0000?00??110001000?00???00000000000?0000?1110200000010010??1000001000000??0201000?1000001[0 1]0000000000100???0[0 1]000110???00?00000??000000000100[0 1]00?100000011000??00000?00111001100?000???0?0?0?10000001200100001000??2001010???01000110????????????????000002000000000012?0?0??01010000100???1??????????01?11011??1100200010?0000??23100?000111…
Ichthyovenator	???????????????????????????????????????????????????????????????????????????????????????????????????????????????????????????????????????????????????????????????????????????????????????????????????????????????????????????????????????????????????????????????????????????????????????????????????????????????????????????????????????????????????????????????????????????????????????????????????????????????…
Incisivosaurus	???200002?1?110000001011?12?00012?020?10010?0100001201???001?????0??0010?0?00???00000010000?100??01101000001???10???00000001000100010100210?001?0?1000001001000???01??0110???00000?1200000000010000?10???0141010???2?1?101?1?10200010??0010010?????1000011100000000011000??01010???000000001[2 3]?111101010100??0?0020?02000211[1 2]??0?0???0?0???????0010?????????10120?0200?100200??0???110??2[1 2]2[1 2]0001…
Irritator	???????2????0?????????????0??00????210??011311??0?00?1??1?????0??[0 2]0?10200??0????0010100?000?1000?100030000011001110?000200001101010010010?10010110000000?000000???0100021[0 1]00?00111?10??0?????00010?2?101001[0 1]201001110???01000122100011000113422021110000101201000010000002010011011011001000?1001000000100010001?0?????????????????????01011000??0????????01????????????02[1 2]001?0?000011111101??…
Jianchangosaurus	0?110?0120001?1000011?12??2?0001?0?0?2100?12?0001012?011??00?????0[0 1]0?110?0??0???00000?0?02??000??00001?0?00????0??????030?0??000???101011???1000??????????????????????????????0??0???????????????????0???????010?????????????021??????????????????????????????????????????????????????????????????????????????0[0 1]10?00000101[0 1]010?0???100010010???????????????1???????????0031100001110??[1 2][0 1]22…
Juratyrant	???????????????????????????????????????????????????????????????????????????????????????????????????????????????????????????????????????????????????????????????????????????????????????????????????????????????????????????????????????????????????????????????????????????????????????????????????????????????????????????????????????????????????????????????????????????????????????????????????????????????…
Kelmayisaurus	??????????????????????????????????????????11?????0?????????1000????0?????0??0??????????????????????????????????????????????????????????????????????????????????????????????????????????????????????????????????????????????????????????????????????????????????????????????????????????????????????????????????????0000?000????11110101?????????????????????????????????0[0 1 2]?0???????????????0?0001??000???…
Khaan	??030?012?31110?001000?1??21000020?20?11010??1??01?0?1??010??????1??0010?0?0?????010001?010?0000?0100000000011?01[0 1]0?00000001000120121001210?101?001??0?01000100???01000120???00?0011200000???11000??00????1?1010?????????????103?????????????????????????012001?????010002?01?0??????0???0?0??11?1???1??????0?0021??20012012210?0??010100110101??0?????0???11???????????1????????????????????1?????????????…
Lajasvenator	???20?011?1????000011????0???????????????1???????????????0011??21????????1??0????????????????????????????????0??0??1?00????????????????????????????????????????????????????????????????????????????????????????????????????????????????????????????????????????????????????????????????????????????????????????????10?00?0????0??????????????????0?????2????0100[1 2]0[0 1]0001?0??0????????00?????0000??1?00??…
Leshansaurus	??????????????????????????[0 1]???0??????0?00?1[2 3]?01?????0??????0?0012????0????0??002?1????????????????????????????????????????????????????????????0?010010000000???????????????????????00??00?0?????????????????????????????????????001[0 1]01??0112?1202??1?1[0 1]0?0010000000010?????11?1101?01??????0??0?????00?????100??????????????????????????????????????????????????????????0?[1 2]????????????????…
Liliensternus	?????????????????????????????????????0?????????????2?000???0??01?0???????0??0?????????????????????000????0?1?000???????????????????????????????????????????????????1?????????????0??????????????????010????0?0?????10?0???????????????????????????????????????????????????????????????????????????????????????0?????0100000[1 2]0?0?1?00100????????????????????1????????????0[1 2 3][1 2 3]000?0?00?0??????0000…
Limusaurus_inextricabilis	??0000012?00110?0?101101??2?00010002???0011?0000010210?0000??????0??001000?0????1?000001011000???00000000000?0?00???000?0?000001000201010?0?000???1??0?0??0?000???0????010???000???120?01?0?????0????0???0??10??0??1?????0???[0 1]11?0?1???0???????????11????00?10?????????????????0???????????10???1????01?0???0?0020?1211010???0[0 1]?0??00000??0???01101????0???11???????????1????????????????????1?????????…
Linheraptor	??1101012?2?0???00011?1??021001010?20???01120100100001??000??????1000?2000?10???00000001000?0000?0100?0101002001101?00000?03100???0101012110101?000??0000000100???01010110???00?001021000000110003?0010??01?10101?0??????????01100?10??001?4201010?0?1101012011???0011???2?00?01100000?00100?????1??????????0?0010?00000000[0 1]?10?0??0000????00????11?1???????01???01???1?021002011?00???3300000001???00?0?00…
Lourinhanosaurus	???????????????????????????????????????????????????????????????????????????????????????????????????????????????????????????????????????????????????????????????????????????????????????????????????????????????????????????????????????????????????????????????????????????????????????????????????????????????????????????????????????????????????????????????????????????????????????????????????????????????…
Lusovenator_santosi	???????????????????????????????????????????????????????????????????????????????????????????????????????????????????????????????????????????????????????????????????????????????????????????????????????????????????????????????????????????????????????????????????????????????????????????????????????????????????????????????????????????????????????????????????????????????????????????????????????????????…
Magnosaurus	???????????????????????????????????????????????????????????0?0?????????????????????????????????????????????????????????????????????????????????????????????????????????????????????????????????????????????????????????????????????????????????????????????????????????????????????????????????????????????????????00100000???0111???0??????????????????????????????????????????01?????3?????00??1100?0000000??…
Mahakala	??????????????????????????????????????????????????????????????????????????????????????????????????????????????????????????????????????????????1???1??0000001????????????????????????????????????????????????????????????????????0?????????????????????00?001101???0001?002????0???????????????1?11???1?????????????????????????????????????????????????????????????????????????????????????????????????????????…
Maip_macrothorax	???????????????????????????????????????????????????????????????????????????????????????????????????????????????????????????????????????????????????????????????????????????????????????????????????????????????????????????????????????????????????????????????????????????????????????????????????????????????????????????????????????????????????????????????????????????????????????????????????????????????…
Majungasaurus	??131100200?010000021111?00??00??0?200?000100000000011??00011101212100101111011100110011002?10010110020000000010110?00121113111102110011100?101?1?00000100101111110100100[0 1]20102011011??01011?010000000?00100100?0010?00010100211000111?00111002021?1011010010100000000[1 2]001011010???000000110?100100?00100000110020000000100111101110101110000001?010002010?10111100000110120000000000002211000001000000…
Marshosaurus	???10?0021??100100011011?02000010?0200?00?100010000201???0?0?002211??1?000?00010000000000110?00??1?1?10?000120010???01???????????????????????????????????????0????0?0????????????0?????000100110000?01001?201010?????????0??????0011010001140020???10110?0110100000000000?00011111001010???101??110?0020000?00?????00000000???0?1100?010001000??????????????01011000??1?02200??0?100???330000000???0000000000??…
Masiakasaurus	????0????????????0????????1????????1?0?0??0??00??00211?????1000100?10??1?0???1?1????????????00????????????????????????????10??????????0?????????0000?0000000100???010111111100000?0??????????????????????0?0?00?????????????????????????010010?????111??1????0??????01100?011010???01000???1010?110?001000??0?00????00000011?0001110101?0?????????0????110??0?[1 2]??1[0 1]01?1?0[0 1 2]???0??00???1?[2 3]???00…
Megalosaurus	??????0??????????????0????2000??0?0??0?00?10?00????1001?0000?112111????0?1000000?1?????????????????11????00??0?0???????????????????????????????????????????????????????????????????????????????????????????????????????????????????????????????????????????????????????????????????????????????????????????????????00000000????1??????????1?00??????????????????????????021000?001000??[2 3]3000000?101000??000…
Megapnosaurus_rhodesiensis	???00?01310???01011111???10??00??0?0?0?00012001000021000?010?0100000?100?000000200000?00100?0001?010010000?010110???00000??11010??1101010?0?0?000000???0000?000???0100??00???000??0?0??00001?2??0??0???????010100101?000?010??2100110000010011202101010000010000001000000???????????0000???0?00?110000100001000010000?00000???001??00000100000???0?????0???1010??0200?1?002?0?00??0??003?0?00000??000???11????0…
Megaraptor_merged	???20?001?0?011000011?1??0210001000202100?13000010020011?000?00210000010000100?1100?00010[1 2]0?0000??????????0???????????????????????????????????????00?01?00?0??????????????????1???1?2?10????????????????????????????????????????????????011210?????110001000?[0 1]00?00010?1120????11110?00000010100????000100??????????????????????????????????????????????????0101001[0 1]201?0220?0?0??001003?000???????…
Mei	??0000003?0??10?00011111????????????????0113?000?1??0????00??????????????0000????0000001000?00???0?0?1???0?0???0?????0030?0?1000??0200011110101?0?1??0001001??0????????1?0???00?00110??000????????0????????41?????????????????????????????????????????????????1?????????????????????????????????????????????0??????12000000?????1??1000??????????1??????????0?0??02???1?01300201??0????????0?0?????????????????…
Metriacanthosaurus	???????????????????????????????????????????????????????????????????????????????????????????????????????????????????????????????????????????????????????????????????????????????????????????????????????????????????????????????????????????????????????????????????????????????????????????????????????????????????????????????????????????????????????????????????????????????????????????????????????????????…
Microraptor	1110??002?0?010000011?1??021111010?2????0?0??10?11???010??0??????000001010??0???0000000?010?000??000000?000????1101?000000011000??11010121??101??????0??10?1??0???0????1?0????0?00??????0???????????????????1????????????????[0 1]11??????????????????????????????????????????????????????????????????????????????0020?00000?0010???????0111????0????1?????????101121021??12021003111?001??[2 3]2[0 1]100000??1…
Microvenator	??????????????????????????????????????????????????????????????????????????????????????????????????????????????????????????????????????????????????????????????????????????????????????????????????????????????????????????????????????????????????????????????????????????????????????????????????????????????00?0??2??01??2??0?0???001??????????????????????????????????????????????????????1?????????????????…
Monolophosaurus	???101011?0?1?000001001110200001000[0 2]????011200000000?0??0000?0???01??110?1?10???001?111002101000?1111300010010000??1000200111?00??1101000?1001010100?0000?00000???10?00011000?1111?00??001101000100101001?2000101?1??????????[1 2]110???????01???0?????1???0?011010?002?000??1?00?111100?0?0?????????10?0???????000110000100000[0 1]?0011110101??????00100111??210?10100?0100?1?0210011001000[0 1]0[2 3]300…
Mononykus	?????????????????????????????????????????????????????????????????????????????????????????????????????????????????????????????????????????????????????????????????????????????????????????????????????????????????????????????????????????????????????????1??00??????????0???????????????????????12?101??0???????????????????????????????????????????????????????????????????????????????????1????0?????????00??…
Murusraptor	???????????????????????????????????????????????????????????????????????????????????????????????????????????????????????10?03111110110100100?1001000010?00000110???01010110???011???02010100??????????????003?012???20010?00?????10110101011410000??1111010000000000100200111101110001000000101011010001100110101?0?????????????????????110100???????????110???????0[0 1]10?[1 2]0??????001??????????0??????????…
Neovenator	???10?01200?110000020011?0210000000202000?11000000010010?00100121[0 1]?0001001??00?00?0001111?10?0??????????????????????????????????????????????????????????????????????????????????????????????????????????????????11?????????????????????????????????????????????????????????????????????????????????????????????????00000100???001??0?0?????????????????????102121000001?0?2000?001??0?0????0000?[1 2]0100??…
Noasaurus	??????????????????????????1??000?0?[0 1]?0??0?0?000??00110?0???1?00100[0 1]1?000?0??011100?????????????????????????????????????????????????????????????????????????????????????????????????????????????????????????0?0??????????????????????????????????????????????????????????????????????????????????????????????????????????????????????????????????????????????????????????021?00?0?00?0?132010???????????…
Nomingia	???????????????????????????????????????????????????????????????????????????????????????????????????????????????????????????????????????????????????????????????????????????????????????????????????????????????????????????????????????????????????????????????????????????????????????????????????????????????????????????????????????????????????????????????????????????????????????????????????????????????…
Nothronychus	????????????????????????????????????????????????????????????????????????????????????????????????????????????????????????????????????????????????????????????????????????????????????????????????????????????????????????????????01??????10?????????0??001102011???0000211?100?00???0?1?0???0?01?11?1?10020?????????????????????????????????????????????????????????????????????????????????????????????????????…
Nqwebasaurus	??????0???2???????????????2100000????2101?0??00??00?0???0????????0?0?01???0?1???00?????????????????????????????????????????????10???0201110?10011010?010?0?1??????????????????0????10??00?????????????????????10???????????????????????????????????0?0??100??0??????0????????????????00?????????????????????????????????????????????????????????????????????????????????03???001???00???11?11??????????????0?0?…
Orkoraptor	????????????????????????????????????????????????????????????????????????????????????????????????????????????????0??0?00?????????????????????????????????????110???01010110???0????????????????????????????????????????????????????????????????????????????????????????????????????????????????????????????????????????????????????????????????0?0???????????????????????0???????????1???????0??????????0?000?02…
Ornitholestes	???[1 2]0?011?1?101?0001101??02100?100020?100?1100000011?00000011????0[0 1]0001000?10???000?????010???0??1011000000100?1????100??0011000??0101000?0?0000??1000?00000100???010?0120???0000000200000100???000000?????41011??02?0?1?0?011110???????01???0?0?0?10100111?0001000011?0???0??010020?0?0???0????11??0?????0?0?0110000100000?????0???00101010000?101101100?010122112[0 1]2?10021102010?0001?310100000100…
Ornithomimus	0?00??0???2001??0?001?????2?00012??202?011??100010??????000?????????002?10??????0?00000?010?0000?01100100000???00????003000?1000????0?01111010000010000?00?1000???01???110???00?00?00??0???00111001?10??????20111?0??0?0???000221??1????01??0??1?1110111?102000100101[0 1]?????0?001100010?0100???111[1 2]???10???0?000010?121001011010?0??10000101?0????0?????????11???????????1????????????????????1?????????…
Oviraptor	????10????11??????????????2???01???????10?0?10?000??00??0????????1?0001010?????????0101???0???????100000000????0????0?000??1000???11010121??10???????0????????0????1??????????0?00?1???0???00??0??0??0??????1010?????1?1?????????????????????????????????????0??????11?????01??????????0?????????10?0??1?0??0?0021??20?0[1 2]11?????0??000100????????0?????????11???????????1????????????????????1?????????????…
Panguraptor	??1?????[2 3]?????????????????2????????2????0?0??00??002?000?????????0???0?0?0??0????00000???????0???010??00000????10???000?00?0??????0201010???0000??00?00????0000???00???11?????0?00?????0???0011000??????????10???????????????111??????????????????????????????????????????????????????????????????????????????00?????00???????0?1???1000????????????????????????????????00[2 3]00?????00???3??0??000????00?…
Parvicursor	???????????????????????????????????????????????????????????????????????????????????????????????????????????????????????????????????????????????????????????????????????????????????????????????????????????????????????????????????????????????????????????????????????????????????????????????????????????????????????????????????????????????????????????????????????????????????????????????????????????????…
Patagonykus	?????????????????????????????????????????????????????????????????????????????????????????????????????????????????????????????????????????????????????????????????????????????????????????????????????????????????????????????????????????????????????????????????????????????????????0?????????????????????????????????????????????????????????????????????????????????????????????????????????????????????????…
Pelecanimimus	???[0 1]00012?20010001011001?02?00?1[1 2]?12?210110?100010000010000??????000002010000???0000000?000?0000?111101?00?0???0???????001001000??11020111101000??10000010?1??0???0??????0???00000?????0????????1?0?0??????420111?0??0?00?0??[0 1]2??0?10??????40????1???????002000000???????????0????????01?????????1?1?1??????0???10?00000100???0?0???000??????????0?????????103111022??0103301001??1?00?2???11000300…
Phuwiangvenator_yaemniyomi	???????????????????????????????????????????????????????????????????????????????????????????????????????????????????????????????????????????????????????????????????????????????????????????????????????????????????????????????????????????????????????????????????????????????????????????????????????????????????????????????????????????????????????????????????????????????????????????????????????????????…
Piatnitzkysaurus	??????????????????????????200??0000220?0??10??0??0?200????00?001211????10?000001????????????????????????????????????????????????????????????????0000??001000??????????????????????0????0????????????????????????????????????????00000001011[0 4]1020???1111?100101?????00000010?101100001??0???1010?1100002000??00?????10000100???01????????????????????????????????????????0[0 1 2]2000?0?100????[2 3]?1?000?1…
Pivetausaurus	????????????????????????????????????????????????????????????????????????????????????????????????????????????????????????????????????????????????001000000000??????????????????2???010??111??????????????????????????????????????00??0?000113?120210111101??1?001001?0020??000111010010000?00?1??110?0021000101?????????????????????????????????????????????????????????????????????????????????????????????????…
Poekilopleuron	???????????????????????????????????????????????????????????????????????????????????????????????????????????????????????????????????????????????????????????????????????????????????????????????????????????????????????????????????????????????????????????????????????????????????????????????????????????????????????????????????????????????????????????????????????????????????????????????????????????????…
Proceratosaurus	???200000?1?1111000110101021000100020??00112000?001200100000?0???0[0 1]?001000?10???00??1????2???????1111100000010010???000??0?????????1??0?????0?????????????????0???0??????????0?0?0?????????011001?0?1???????2?110?0210?0?0?0011100?[0 1]0?01011401?01??????????????????????????????11000?00??01?????????????????0?0100?000001001000?1010001?101?00???0?????????101111000201202310000010011[0 1]330000000111…
Rinchenia	????1?02??3111000?10????1?2?0???2?0????10???10??01???0??000??????????????000????????101??????????0000000000001?0101?00000??100?10?????01210?00????1000????????0???01???1[1 2]0???00?00??20?0?0?00110000?10??????1?10?????1?1?1?1?10301??????0???0???????????????0???????????????????????????????????????????????0?0021??21102112[1 2]10?0??0101101101????0?????????11???????????1????????????????????1?????????…
Rugops	???201101???01?0000?1110??0??00??0?200??0110?00?000011??000101011111000001110????0110000100?0101??????????0????????????2?112111101110111100?1?02100000000000????????????????????1?011??0101???????????????????????????????????????????????????????????????????000???0???????????????????????????????????????????????????????????????????????????????????????0???????0???002000?0??0000?2?1?0????????????0000?0?…
Sapeornis	11100000301?010001011??2?00??00????0??????13????????0???000??????01?00?0????????00000001010?000??0?0001000?000110???10000?00100???02010121??101?1?1??010??01000???01???110???00000?00???0??1???????????????01????????????1?01[0 1]1??02??????????????????????????????????1????????????????????????????????????????1???002000101?????0??1000??0???????0????000??10111112001010300???1??110??[1 2][1 2]230?001000…
Saurornithoides	???200011?0?010?000?1012?0210??100?0????0112100?10??01???000?1???0100010?0??0?????10??0?000?000??010??????0????????????00?0310????11?101?0???01???????????????0?????????????????00?????0?????????????????????????????0?111?00?210??????????????????0?0????0??0???????1020??0???1002010?????0??1?1101010011??0?00???00???200???0?1?11?00??????????1?????????101??10????1?0220000???0????3?0?0000?3?0100?1?110???…
Saurornitholestes	??????0???2?0?0000111?1??02?11011??2?2100?0?000??0??????0?010?01?1[0 1]?0010110000010000011?100?0001?010110100012000100?00000?031??12???02002111101?100101100000100???010?01[1 2]0???0?0001121000??00010030?010?????10101?0????????00121?????????????????????????0??1??????????????????????????0??????1?????????????0?0010??001000000?0?1000??0010????0101101??2??1?010210000011021000000?001??33[0 1]0000001??…
Segnosaurus	??????????????????????????????????????????????????????????????????????????????????????????????????????????????????????????????????????????????????????????????????????????????????????????????????????????????????????????????????????????????????????????????????????????????????????????????????????????????00[1 2]00??00?[1 2]0101?0?0??0101???????1??01101[0 1]10?0?????????????????????01??0???????10102?0…
Shaochilong	??????0???????????????????0???0?????????0?0??00?000001?????1100?21?00?11?1?00??00?????????????????????????????????????????????????????????????????0001010?10????????????????????????21101????????????????010?010????????????????0???????011????????111101??1?10000000000110110111000?000?0013000120?01[1 2]0000?00??????????????????????????????????????????????????????????021000?0??0????????0??????????????0…
Shenzhousaurus	??1000003?200100?10010?1??2100000???????1?0?0000100?0????00??????0?000201000????0000000100???00??01????????????????????000?01000???1020111??1???0?1??0?0??????????????????????0??0?00?????????????1??10?????????1?0??0???????????????????????????????????????????????????????????????0??????????????????????0?0????0000010110?0?1000000??????????0??????????1???????????1???????1???0???????1001[0 1]?0011?????…
Shidaisaurus	???????????????????????????????????????????????????????????????????????????????????????????????????????????????????????????????????????????????????????00?00???????????????????????10??0001?????????????????????????????????????0??????????????????1?110?0100100000?00???0?????????????????????????????????0????????????????????????????????????????????????0????0??0?1?????????????????????0??????????????????…
Shuvuuia	????0000??0?0?0???0?11?2??2?00??0?1?????00???00010??01??000??????0????1??0?0?????0000000000?000??000??1000?????0?????0?00?001000??0202010???1000101000?01001000???01010110???00000110??00001?110001000??????210??????0?1?????12?0021??1001??01?0???0?0001102101????001?????00?010000110110110???11?101??0?0?0?0010?00??0100???0?1?000100??????1??0?????20??1????????????0330?0011?000??111111000??01?0?????000?…
Siamotyrannus	???????????????????????????????????????????????????????????????????????????????????????????????????????????????????????????????????????????????????????????????????????????????????????????????????????????????????????????????????????????????????????????????????????????????????????????????????????????????????????????????????????????????????????????????????????????????????????????????????????????????…
Siamraptor	???20?0010???11000??100??????????????1???????????????00????1001?1??????0?0??????????????????????011113?000?1???1??????????????????????????????????????????????????????????????????????????????????????????????????????????????????????????????????????????????????????????????????????????????????????????????00???????????????????????01?1100??????????????01111000201?0[0 1 2]?000?0???0??02?0?0??????????000…
Siats	???????????????????????????????????????????????????????????????????????????????????????????????????????????????????????????????????????????????????????????????????????????????????????????????????????????????????????????????????????????????????????????????????????????????????????????????????????????????????????????????????????????????????????????????????????????????????????????????????????????????…
Sinocalliopteryx	0??10?001?1????000?1?????0????0???????????0??00?00?1?0100?0??????20??01??0000???0000000?[0 1]???????01???10000??????????????????10?????1010111??000?10?????0????100???01???110???0?000??????0??????01????0????????????0??0?????????????????????????????????????????????????????0??1???????????????????????????????1????00000?00????????????0??????????1????2????011??00?[1 2]0110[1 2]100?10??00???33000000????…
Sinornithomimus	??00??00??20010010001?11??2100010??2????1?0?110?1012????0?0??????21?001??000????0000000?000?0000?010011000002??0?????0030?0??00???01?20121??1000101000001001000???01??0110???00000100??0000?????00?010???????0???????????????01??00????????????1?1???11000020000000?????????????????1????????????????1??????0?0010?02000201???0?0??00010?????????0?????????11???????????1????????????????????1????????????????1…
Sinornithoides	??1??????????????????????????????????????1?????0????????????????????????????????????0???????????????????????????0?????????????????????????????1????????????????????????????????????????????1?????????????????????????????????????????????????????????????????????????????????????????0????????????????????????0?1??????0100?????1??1?0??????????????????????01???000??1?0?2??200????0????????00???01???1?110???…
Sinornithosaurus	10100?002???0???000??0???12?11?12??2???0010???0011?00???0?01?????00?00101??00?0?000000010?????0??????000?????????????0??????1000???1010120???0011????00?0??1110???01???110???00?00?121000?01?1100???0????????010?????????????011???????????????0?1??????????????????????????????????????????????????????????0?0010?00000?001110?0????01?????0????1?????????10102?0200?120?100110?1001???????0000111000??110000?…
Sinosauropteryx	0?210000101???0?0001?????021?00?0??0??????1??100?????0??0?0??????0?00?1??????????000000???????????????00?0??????????0???00??10?0???101010?????02??????????????0???0?????????????00?????????0??????0??0?????42?10?????????????????????????????????????????????????????????????????????0??????????????????????0?0????00??0000????????????????????????????????10[1 2]???0220?1?02100??0??0????3?0?00000???000???00…
Sinovenator	???1??00[1 2]?1?10??00011?1??0210??10??2???00112?00??0???0??000??????0??00?010??0????0000???0?0?000?00???000?????0??0????0?30?021????????0012?11101??????00?10?1?????????????????00000?121000001???0000?0??????4200?110?????110010??00110?0100???0?0?010?0001102001???00110002?01001002011?????0??1111010101001???00???00?001000????1?11?0?110100?0100?????010?101??10????1?02[2 3]00201??0????????0?00010?1???…
Sinraptor	??120100101?011000021011?021000100022200010?0000000200110000?00111100011100000001000011000110001?111120000011000100100?000[0 1]11201101102101?0?10011102000000000010000011?01101211010010??01010101011020110102000111112000000100311000[0 1]01000112312021111100101001000110001101010011010010100000??00101?01200000010010000000?00?0??11100101000100001?01000?21001011110001011022000000000000[2 3]2110000010?…
Skorpiovenator	??03??0???0??1?0002??1???0???00????2?????0???0??1000?1??000??????121011011??0???0011?00?1???0101?110030000100010110?1011?1130[0 1]1???11001110??101?01000000001011110100?0?00121[0 1]02010011??0???1?010000?112???0?1????????????????210????????01???0?????1?0???00???0000?????????1??????????????????????????????????0010????0????1?11????0???1?????????01[0 1]0021??0?0???????????0020000???000??22110???????…
Spinosaurus_aegyptiacus	???????????????????????????????????????????????????????????????????????????????????????????????????????????????????????????????????????????????????????????????????????????????????????????????????????????????????????????????????????????????????????????????????????????????????????????????????????????????????0[0 1]210000?0?001110001??????????0121??1????????????????0????200000?02?1?1?01000112000?????…
Staurikosaurus	??????????????????????????????????????????????????????????????????????????????????????????????????????????????????????????????????????????????????????????????????????????????????????????????????????????????????????????????????????????????????????????????????????????????????????????????????????????????0010000?00000???0?0???10011???0????0?????????????????????????????????????????0?0001???00????0????…
Stokesosaurus	???????????????????????????????????????????????????????????????????????????????????????????????????????????????????????????????????????????????????????????????????????????????????????????????????????????????????????????????????????????????????????????????????????????????????????????????????????????????????????????????????????????????????????????????????????????????????????????????????????????????…
Streptospondylus	???????????????????????????????????????????????????????????????????????????????????????????????????????????????????????????????????????????????????????????????????????????????????????????????????????????????????????????????????????????????????????????????????????????????????????????????????????????????????????????????????????????????????????????????????????????????????????????????????????????????…
Struthiomimus	??00??011?2001?00?0?1?????21000020?2?210110???001012?0?0000??????2?000???0?0?????000000100??00???01101100000???0101?10?30?0??000??020101111010000010000?10?1??0???01??0110???00?00?00??00??00111001?10??????2011?????0?1?0?00022???1????01??0??1?1?1111010020000001000200??00000???0?00011113?1?120?0100200?000010?1201010110?0?0??10010?0??0?1??0?????????11???????????1????????????????????1?????????????????…
Suchomimus	???01012311??10?10000002?00??00??0?210?00113?10?0000????1100?00??2???0200[0 1]0?100?001?????????1?????????????????????????????00?10???10???10???????????????????????????????????????????????1??????????????????0??11??????????????2?1??011?0?1?3022021110[0 1]101????110101100000?011?111110010?1??0?1???10?00[1 2]1000?00??????????????????????????????????????????????030120000011023001?0?00?0??????010003?1…
Syntarsus_kayentakatae	??100101310?1??101111??1?10??00??0?20???0?1210100002?0000?1??????00??10010?01???00?00??01011??0??000010?000?2001????000000?01000??1101010???0000110????0000?100???00?0[0 1]010???00000?1???00000000000??010?0???1010?????????????121???????????????????10?00000100000010000000?????????????????10???11000?1?00000?0010?001000001000?10?0100??0??0????01????0????01011020001200210110??00?0?33000?0?????0??????0…
Szechuanosaurus_zigongensis	????????????????????????????0?????????????0???0????2?????????????11?????????????????????????????????????????????????????????????????????????????????????????????????????????????????????????????????????????????????????????????????????????????????????????????????????????????????????????????????????????????????????????????????????????????????????????????????????0??????????????????????????????????????…
Tarbosaurus	??220?00101?0100000110?1?021000000020110010?10001000?0??0000?01211[0 1]000110101001100120001010?00000111120101002001110?00000?01111110110110100?00020100101?0??01011200001002101001010?1211011001220120100?????210101?1210?01000011010?001100113?0?0???10111100101111010102??1?11011001000000?112?00?0??0120?0000101000000001001000?0??01001?010000100120012??010111100020120210000000000??320100000112000????0…
Taurovenator	????????????????????????????????????????????????????????????????????????????????????????????????????????????????????????????????????????????????????????????1111?002[0 1]000011100?0???????????????????????????????????????????????????????????????????????????????????????????????????????????????????????????????????????????????????????????????????????????????????????????????????????????????????????????…
Tawa_hallae	??10000131??0?0001111?01?10??00??0?0?0?00?11??00?0001?????11?00??0?000?0?0?000020??0000?0110??0??110020?0000???00???1000000??000??0201010?0?1100??00?0?0????1?0???01?001?0???00?00?00??00??00220100?00???0?010???????0?0?????1[1 2]00011[0 1]0000????0?0?00???00000?001???000??0???10????????0??????????10????20??0?0?0010?00100000??10?0??0000??00?0???????????0?010[0 1]?1?02?0?1?0[1 2 3]100?100000???330?0?…
Torvosaurus_gurneyi	??????0???????????????????1000000101?0?00?11?00?00001000???110[0 1]221100120?000001101??????????????????????????????????????????????????????????????????????????????????????????????????????????????????????????????????????????????????????????????????????????????????????????????????????????????????????????????????????????????????????????????????????????????????????001000?00[0 1]0?00?3?0?00??????????…
Torvosaurus_tanneri	???2010120???101000?0011?01000000100?0?00?12?00??0001000?001?01221?????0?0??00110????????????????1?10?0000?0?000????00000?001101001100000?0?01??????????????000???0000?01100[0 2]01110????????????????????????11?00????????????????????????????????????????????????????????????????????????????????????????????????????00000?0????0?????????????????????????????0[0 1]11?0????1?0[0 1]1000?001??0??????0000??11…
Tsaagan	???100002?2?0?000001???1?021001010020??0010??000100000??000??????100001010?10???00000001000?0000?011010101001000100?100000001000??1101012110101?1?0000100000110???01???110???00000112100000001100300?0?????[0 4]10101?02?????1?0?12100110?010114202020?101101001011???00110002?01??10100?0000000??1?11010101000?0?0010?0000000000?0?0??0010010000001?11?1???1011011210110?1102100100??001??3300000001?1000?0?00…
Tyrannosaurus	??130?00101?010000011011?021000100120110010?1000000000110000?01101[0 1]000110101001100120001010?0000?111120101002000010?10000001111110110101100?0002000010000?101011200001002101[0 1]01010?1211010001220120100????0210101?1210000000021?10101?0001133020[0 1]1?1011110010101111010210111101100100000???12100100?0120001?01010001000010010000[0 1]?1010011010000100120[0 1]1210?10111[1 2]0002012021000000000021…
Tyrannotitan	????????????????????????????????????????????????????????????????????????????????????????????????1111120?0000?0?1100000???????????????????????????????????????????????????????????0?????????????????????????????????????????????????????????????????????????????????????????????????????????????????????????????????11110100???00111??0???????????????????????????????????????????[0 1]???????????0001??00???000…
Vayuraptor_nongbualamphuensis	???????????????????????????????????????????????????????????????????????????????????????????????????????????????????????????????????????????????????????????????????????????????????????????????????????????????????????????????????????????????????????????????????????????????????????????????????????????????????????????????????????????????????????????????????????????????????????????????????????????????…
Velociraptor	??1100012?2?010000011011002100111002?210010?000010000011000??????10?002010010???00000001000?0000?010110100001000100?100000001000??1102012110101?1?01010?0000110???01???110???00000?02100000001100300110????010101?02?00111?0012100110101011420?0?0?111101001111???00010002?01????????000???10?1?110101[0 1]0000?0?0010?0000000000?0?0??0010?10??0?0?011?1??[0 2]???1010210[0 1][0 1]0?1?02100100?100?[0 1]03300…
Veterupristisaurus_milneri	???????????????????????????????????????????????????????????????????????????????????????????????????????????????????????????????????????????????????????????????????????????????????????????????????????????????????????????????????????????????????????????????????????????????????????????????????????????????????????????????????????????????????????????????????????????????????????????????????????????????…
Wiehenvenator	????0?001???0001000?0?1??00???0??0?210?00?11?00??00010000000?112211001?000000??111????????????????????00??????????????010?010101001101000?0??0??????????????000???000000210000?11??????????????????????????????????????????????????????????????????????????????????????????????????????????????????????????????????00?00000???0?????????????????????????????0101?0000?1?02100000?10?00?2??10000??0100000000000?…
Xuanhanosaurus	???????????????????????????????????????????????????????????????????????????????????????????????????????????????????????????????????????????????????????????????????????????????????????????????????????????????????????????????????????????????????????????????????????????????????????????????????????????????????????????????????????????????????????????????????????????????????????????????????????????????…
Yangchuanosaurus_hepingensis	??1301001?1?111000021?11?02100010002????010?00000002?1??000??????11?001111?00???10010110011[0 1]000??1111200000?2001100?00?00001120110110210100?00020?0200??0??00010000001?01101211?10?10??010101110110?01?01??0?01?1?1??0???????21?0??0?????????1?0?1?1?100?010010101?000?????????????0?0?00000???????????????00?00?0?000000002000?1100101?????0????0110012????01???00???11021000000000?[0 1]02[2 3]010?0001?1…
Yangchuanosaurus_shangyouensis	??130?001?1?1??000011????02100010??2????010?00000002?1??000??????11?001111?00???100101101111??0??111120000012000100?10000001120100110210100?0001???????????0001000000??011012?1?10?10???1??0001011??0??01???0???1?1??????????2110????????????????????????01?0?0?????????????????????????????????????????????0?0010?00?000002000?1100101??????????0??????????01???00?0?1?02200000?000???2[2 3]110000010000?????0…
Yunyangosaurus	???????????????????????????????????????????????????????????????????????????????????????????????????????????????????????????????????????????????????????????????????????????????????????????????????????????????????????????????????????????????????????????????????????????????????????????????????????????????????????????????????????????????????????????????????????????????????????????????????????????????…
Yutyrannus	0?130?011?1?1?1000011011002100012002??????1111000001?0??0?0??????1?0002001?00???0002111?020??00??111120001012001????000210?31301?011010010??00?????????????0??1000000??0110?[0 1]0[1 2]?10???????????02012??0???????1???1?0??0???????121???????????????0?1????????????????????????????????????????????????????????????01???00000?001010?111000[0 1]1?0100????0111?12100?0????0?????20210001???00???3300?????1?1…
Zanabazar	???300012?0?010000021??1?02100000?10?2100112??0010100011?0011????0??0010?0??0???000000010?0?0000??1?110?????????????????????101????????11111101?101010001001100???0??10120???00000?12100000????00?0?0????????????????????????[0 1]1?0011111000???0?1???0?0001102001???00100202?1?011012010011100??1011010101111100?????00000100[0 1]???01111001??????????1100000???10111102?2?1[0 1]0230000???0?[0 1]11[2 3]30?…
Zuolong	???10?0121???000000110?1002100010?02?0?00?0??00000020011?000?0011[0 1]??0?10?000?0?00?????????????????????00????????0????00?0?03?000??110201110?10????000??1000???0???0??????0???000??011??00??????0?00??0?01??01011?????0???000??????????????????????????????????????????????????????????????????00??????????????0????????????????????????????????????????????101011000[1 2]?1?021?00???0?????????00?????????0…
Zupaysaurus	??????0?????0?????????????20000100?2?????00?00100002?0000????????0[0 1]?001010?01?0?00000000????00???100010000?020000???100001011011[0 1]11101010???0100??0000??0?1?000???01?1?110????0?10?00???0000100010??01??0???101??????????????12??????????11?0?2020?1?00??0010000000?00????001?01100010??0000?10010??0011000?000010?00100?00[1 2]0?0?1?000010?0100?01?0??????????????????????013?001???00???3300??000222…
;
ccode	+ 2 3 7 8 10 23 32 35 37 43 48.51 63 66 70 73 88 101 105 108 122 123 125 128 131 133 136 143 168 169 189 195 204 211 221.223 226 237 238 240 246 251 262 265 283 289 294 304 309 312 315 316 338 339 349.352 359.362 373.378 382 384 410 412 419 432 433 441 451 452 455 456 464 473 481 482 490 498 500 501 510 521 525 532 542 548 570 576 580 583 586 593 601 619 624 625 631 633 638 645.648 651 660 672.67…
proc /;
comments 0
;
