# Supplementary material for: Re-evaluation of the Bahariya Formation carcharodontosaurid (Dinosauria: Theropoda) and its implications for allosauroid phylogeny
Source: PLoS One. 2025 Jan 14;20(1):e0311096. doi: 10.1371/journal.pone.0311096 (PMC11731741; doi:10.1371/journal.pone.0311096)
Supplement: S1 Dataset — (ZIP) [file pone.0311096.s001.zip › S1_Phylogenetic Dataset/Split set.nex]

#NEXUS
[written Fri Jun 07 16:55:51 CEST 2024 by Mesquite  version 3.61 (build 927) at DESKTOP-EMOISVA/10.181.152.102]

BEGIN TAXA;
	TITLE Taxa;
	DIMENSIONS NTAX=179;
	TAXLABELS
		Silesaurus_opolensis Eoraptor Abelisaurus Acrocanthosaurus Aerosteon 'MCNA-PV-3139' Afrovenator Albertosaurus Alioramus Alpkarakush Tameryraptor_markgrafi Allosaurus Alvarezsaurus Alxasaurus Anchiornis Anserimimus Anzu Aoniraptor_libertatem Apsaravis Archaeopteryx Archaeornithomimus Asfaltovenator Aucasaurus Australovenator Austroraptor Avimimus Baryonyx Beipiaosaurus Bicentenaria_argentina Bistahieversor Buitreraptor Carcharodontosaurus_iguidensis 'MNBH IGU 3 /5' Carcharodontosaurus_saharicus Carnotaurus Caudipteryx Ceratosaurus Chilantaisaurus Chirostenotes Citipati Coelophysis_bauri Coelurus Compsognathus_longipes Concavenator Conchoraptor Condorraptor Confuciusornis Cryolophosaurus Daspletosaurus Datanglong Deinonychus Dilong '"Dilophosaurus" sinensis' Dilophosaurus_wetherilli Dromaeosaurus Dubreuillosaurus Duriavenator Ekrixinatosaurus Elaphrosaurus Eoabelisaurus Eocarcharia MNBH_GAD_7 Eodromaeus Eotyrannus_lengi Erlikosaurus Eustreptospondylus Falcarius Fukuiraptor Gallimimus Gallus Garudimimus Giganotosaurus Mapusaurus Meraxes_gigas Gigantoraptor Gnathovorax_cabreirai Gorgosaurus Guanlong Haplocheirus Harpymimus Herrerasaurus Ichthyovenator Incisivosaurus Irritator Jianchangosaurus Juratyrant Kelmayisaurus Khaan Lajasvenator Leshansaurus Liliensternus Limusaurus_inextricabilis Linheraptor Lourinhanosaurus Lusovenator_santosi Magnosaurus Mahakala Maip_macrothorax Majungasaurus Marshosaurus Masiakasaurus Megalosaurus Megapnosaurus_rhodesiensis Megaraptor Megaraptorid_MUCPv_595 Mei Metriacanthosaurus Microraptor Microvenator Monolophosaurus Mononykus Murusraptor Neovenator Noasaurus Nomingia Nothronychus Nqwebasaurus Orkoraptor Ornitholestes Ornithomimus Oviraptor Panguraptor Parvicursor Patagonykus Pelecanimimus Phuwiangvenator_yaemniyomi Piatnitzkysaurus Pivetausaurus Poekilopleuron Proceratosaurus Rinchenia Rugops Sapeornis Saurornithoides Saurornitholestes Segnosaurus Shaochilong Shenzhousaurus Shidaisaurus Shuvuuia Siamotyrannus Siamraptor Siats Sinocalliopteryx Sinornithomimus Sinornithoides Sinornithosaurus Sinosauropteryx Sinovenator Sinraptor Skorpiovenator Spinosaurus_aegyptiacus Staurikosaurus Stokesosaurus Streptospondylus Struthiomimus Suchomimus '"Syntarsus" kayentakatae' '"Szechuanosaurus" zigongensis' Tarbosaurus Taurovenator Tawa_hallae Torvosaurus_gurneyi Torvosaurus_tanneri Tsaagan Tyrannosaurus Tyrannotitan Vayuraptor_nongbualamphuensis Velociraptor Veterupristisaurus_milneri Wiehenvenator Xuanhanosaurus Yangchuanosaurus_hepingensis Yangchuanosaurus_shangyouensis Yunyangosaurus Yutyrannus Zanabazar Zuolong Zupaysaurus 
	;

END;


BEGIN CHARACTERS;
	TITLE  'Matrix in file "mbank_X26344_2024-03-11-1429_no_notes.nex"';
	DIMENSIONS  NCHAR=831;
	FORMAT DATATYPE = STANDARD RESPECTCASE GAP = - MISSING = ? SYMBOLS = "  0 1 2 3 4 5 6 7 8";
	CHARSTATELABELS 
		1 'Integument, feather morphology' /  filamentous_feathers_only contour_feathers,
		2 'Integument, vaned feathers on forelimb' /  symmetric asymmetric,
		3 'Skull, relative length in comparison to femoral length in subadult or adult individuals' /  75%_or_less between_75%_and_110% more_than_110%,
		4 'Premaxilla, main body, height / length ratio ventral to external naris ( length measured along ventral border of bone) ORDERED' /  ' < 0.5' ' 0.5-0.99' ' 1 -1.49' _1.5_or_higher_,
		5 'Premaxillae, fusion' /  separate fused,
		6 'Premaxilla, premaxilla-nasal suture, shape in dorsal view' /  'v-shaped' 'w-shaped',
		7 'Premaxilla, suture with the maxilla, lateral view' /  planar with_small_notch_in_the_posterior_margin_of_the_premaxillary_body_for_reception_of_the_tapering_anterior_end_of_the_maxilla,
		8 'External nares, anterior margin, position relative to premaxillary body ORDERED' /  over_anterior_half_of_ventral_margin_of_premaxillary_body over_the_posterior_half_of_the_ventral_margin_of_the_premaxillary_body 'close to (behind last premaxillary tooth), or posterior to the ventral margin of the premaxillary body',
		9 'Premaxilla, anterior margin, angle between anterior margin (measured at base of nasal process) and alveolar margin of premaxilla ORDERED' /  'more than 90 degrees (nasal process slightly overhangs anterior margin of premaxilla)' equal_or_more_than_70_degrees less_than_70_degrees equal_or_less_than_40_degrees,
		10 'Premaxilla, suture with the maxilla, posteromedial palatal process' /  absent present_,
		11 'Premaxilla, maxillary process, size ORDERED' /  'small, maxilla participates broadly in external naris' 'moderate, contacts nasal, maxilla does not participate in external nares' 'large, partially separates maxilla from nasal posterior to external nares' 'extensive, contacts lacrimal, completely separates maxilla from nasal',
		12 'Premaxilla, buccal edge, shape (inapplicable for taxa without a rhamphotheca)' /  straight crenulate,
		13 'External nares, posterior margin, position relative to anterior border of antorbital fossa' /  'anterior to it, or completely anterior to the maxilla in cases where the antorbital fossa is absent' _reaching_or_overlapping_the_anterior_border_of_the_antorbital_fossa,
		14 'Premaxillae, articulated elements, shape in dorsal view' /  'angular, V-shaped' 'rounded, U-shaped ',
		15 'Premaxilla, narial fossa, lateral step extending ventrally from anterior end of narial fossa' /  absent present_,
		16 'Premaxilla, enlarged foramen above second premaxillary tooth' /  absent present,
		17 'Premaxilla, ventral margin, shape' /  straight 'strongly concave, anterior end downturned',
		18 'Premaxilla, ventral margin, transition of alveolar margin into maxillary articular facet' /  'marked, angle between alveolar border and facet more than 45°' 'gradual transition, angle less than 45°',
		19 'Premaxilla, ventral margin, alignment compared to ventral margin of maxilla (posterior part of the maxilla in taxa that show an upturned anterior maxillary ventral margin)' /  not_downturned_in_its_entirety downturned upturned,
		20 'Premaxilla , posterodorsal process ( maxillary process, subnarial process)' /  'wide, platelike' 'thin, rodlike' 'short, triangular tubercle',
		21 'Premaxilla, narial fossa' /  'absent, anteroventral margin of external nares with sharp rim' 'present, excavation of the anteroventral margin of the nares between premaxillary body and nasal process',
		22 'Premaxilla, subnarial foramen' /  present absent,
		23 'Premaxilla, large neurovascular foramen at the base of the nasal process' /  absent present,
		24 'Premaxilla, nasal process, posterior extent relative to posterior tip of subnarial process' /  considerably_more_anterior subequal posterior,
		25 'Premaxilla, contribution to midline crest on nasals' /  absent present,
		26 'Premaxilla-maxillary contact, diastema [inapplicable for taxa that don’t have maxillary teeth]' /  'absent, no space between the premaxillary and maxillary tooth rows at the premaxillary / maxillary suture' 'present, substantial diastema of at least one crowns mesiodistal length between maxillary and premaxillary teeth on the posterior end of the premaxilla',
		27 'Maxilla, antorbital fossa, anterior part of medial wall' /  lacks_depressions_or_foramina 'with a large depression without well-defined margins' with_a_sharply_rimmed_maxillary_fenestra,
		28 'Maxilla, maxillary fenestra, development' /  opens_medially_into_a_small_maxillary_antrum_with_a_robust_medial_wall opens_medially_into_a_large_maxillary_antrum_without_or_with_an_extremely_thin_medial_wall,
		29 'Maxilla, antorbital fossa, maxillary fenestra recessed within a shallow, posteriorly, or posterodorsally open fossa' /  'absent, the maxillary fenestra is not perforated within a subsidiary recess' present,
		30 'Maxilla, antorbital fossa, texture of lateral side of medial wall' /  smooth with_notable_pits,
		31 'Maxilla, antorbital fossa, medial wall of the postantral strut extended posteriorly and visible behind the antorbital fossa in lateral view' /  absent present,
		32 'Maxilla, maxillary fenestra, anteroposterior position' /  situated_at_anterior_border_of_antorbital_fossa situated_posterior_to_anterior_border_of_antorbital_fossa,
		33 'Maxilla, antorbital fenestra, maxillary fenestra and promaxillary foramen, alignment ' /  '± aligned, ventral margins of all openings more or less on the same level' 'maxillary fenestra displaced dorsally, ventral margin dorsal to ventral margin of promaxillary and antorbital openings' 'maxillary fenestra displaced dorsally, ventral margin entirely dorsal to promaxillary foramen',
		34 'Maxilla, antorbital fossa, anterior part, oblique ridge in the ventral part' /  absent present,
		35 'Maxilla, interfenestral bar, foramen on caudal edge' /  absent 'present, pierces ventral portion of bar',
		36 'Maxilla, promaxillary foramen (This is also called the fenestra promaxillaris, the tertiary fenestra of the maxilla, and the promaxillary fenestra)' /  absent 'present, developed as a shallow fossa' present_as_an_opening_leading_anteriorly_into_promaxillary_antrum,
		37 'Maxilla, promaxillary antrum, development' /  small_bulla_extending_into_the_ascending_process extends_into_the_base_of_the_ascending_process_as_an_elongate_canal 'extends into the base of the ascending process as a mediolaterally inflated pocket (modified from Rauhut & Pol 2021: C36)',
		38 'Maxilla, palatal shelf extending posteriorly from the anteromedial (palatal) process of the maxilla ' /  absent 'present, developed as a medial swelling (lingual bar)' 'present, developed as a sharply defined shelf',
		39 'Maxilla, palatal shelf, extent' /  ends_or_becomes_inconspicuous_anterior_or_at_the_anterior_end_of_the_antorbital_fenestra extends_posteriorly_below_the_antorbital_fenestra,
		40 'Maxilla, palatal shelf' /  0_flat '1 with midline ventral tooth-like projection',
		41 'Maxilla, jugal ramus, ventrolateral margin posterior to ascending process' /  flat_or_convex_as_it_grades_onto_tooth_row 'developed as a sharp, ventrolaterally-projecting ridge',
		42 'Maxillae, orientation of the maxillae towards each other, dorsal view' /  acutely_angled subparallel,
		43 'Maxilla, ascending process, anterior margin' /  confluent_with_anterior_rim_of_maxillary_body_and_continuously_convexly_sloping_posterodorsally offset_from_anterior_rim_of_maxillary_body_by_a_markedly_concave_area_between_anterior_ramus_and_ascending_process,
		44 'Maxilla, anterior ramus, relative length (ratio measured from the anterior rim of the antorbital fossa to anterior end of the maxillary body divided by the height of the maxillary body at mid-length of the latter measurement)' /  'very short (length/height ratio less than 1)' 'moderately long (1-1.35)' 'long (1.35-1.7)' 'very long (more than 2)',
		45 'Maxilla, ascending process, posterior end' /  forked_to_recieve_an_anterior_process_of_the_lacrimal tapering_and_overlying_the_anterior_process_of_the_lacrimal_laterally,
		46 'Maxilla, ascending process and jugal ramus, posterior extent' /  jugal_ramus_extends_considerably_further_posteriorly_than_ascending_process subequal_in_length_or_ascending_process_longer,
		47 'Maxilla, antorbtial fossa, anterior margin, shape' /  rounded_or_pointed _square,
		48 'Maxilla, internal antorbital fenestra, composition of dorsal border in lateral view' /  formed_by_lacrimal_and_maxilla formed_by_nasal_and_lacrimal,
		49 'Maxilla, antorbital fossa, dorsal extent' /  expands_dorsally_over_entire_height_of_ascending_process bordered_dorsally_by_rim_on_ascending_process_of_maxilla,
		50 'Maxilla, ascending process, exposure of lateral lamina' /  'large, broad exposure, forming the anterior and anterodorsal rim of the antorbital fossa' small_triangular_exposure_at_the_anterior_rim_of_the_antorbital_fossa_only,
		51 'Maxilla, antorbital fossa, anteroposterior length in front of the internal antorbital fenestra relative to length of the external antorbital fenestra' /  40%_or_less more_than_40%,
		52 'Maxilla, antorbital fossa, ventral extent/depth at the half length of the antorbital fenestra (measured from the rim of the antorbital fenestra to the highest point of the ridge marking its border)' /  'absent or small, less than 1/3 the height of the maxillary body at this level' 'moderate, between 1/3 and half the height' 'dorsoventrally deep, more than half the height',
		53 'Maxilla, medial side, pneumatic region posteroventral to maxillary fenestra' /  absent present,
		54 'Maxilla, antorbital fossa, development of ventral border' /  distinct_ridge_in_at_least_the_jugal_ramus_of_the_maxilla only_dorsally_defined_step,
		55 'Maxilla, antorbital fossa, development of horizontal ridge at the ventral border [inapplicable in taxa that do not have a ridge]' /  'both dorsally and ventrally clearly defined, rising abruptly from the lateral maxillary surface' 'only ventrally defined and dorsally rising gradually from the surface of the maxilla, or only developed as a change in inclination of the lateral surface',
		56 'Maxilla, antorbital fossa, extent of horizontal ridge at the ventral border [inapplicable in taxa that do not have a ridge]' /  extending_from_the_anteroventral_corner_of_the_antorbital_fossa_posteriorly 'only expressed strongly posteriorly on the jugal ramus, the anteroventral border is developed as a step',
		57 'Maxilla, jugal ramus, posterior end' /  single forked,
		58 'Maxilla-premaxillary contact, constriction between articulated premaxillae and maxillae in dorsal view' /  absent present,
		59 'Maxilla-premaxillary contact, subnarial gap at the alveolar margin' /  absent present,
		60 'Maxilla and dentary, paradental (interdental) plates' /  unfused fused,
		61 'Maxilla, paradental (interdental) plates, shape of ventral margin [inapplicable for taxa with unfused paradental plates]' /  serrated largely_straight,
		62 'Maxilla, paradental (interdental) plates, medial surface' /  smooth_or_finely_pitted dorsoventrally_striated,
		63 'Maxilla, paradental (interdental) plates, ventral extent' /  to_the_same_ventral_level_as_lateral_maxillary_wall dorsal_to_ventral_level_of_maxillary_wall,
		64 'Maxilla, paradental lamina, inclination of anterior part' /  inclined_anterodorsally _horizontal inclined_anteroventrally,
		65 'Maxilla, paradental (interdental) plates, depth of largest plate relative to its anteroposterior width' /  'low < 1' 'moderate, between 1 and 1.6' 'tall, more than 1.6',
		66 'Maxilla, alveolar (or rhamphothecal) margin, shape in lateral view' /  ventrally_flat ventrally_convex_over_its_entire_length 'sinuous, anteriorly convex, posteriorly concave',
		67 'Maxillary-jugal contact, anteroposterior length relative to total maxilla length' /  less_than_25% between_25%_and_40% more_than_40%,
		68 'Maxilla, ascending process, anteroventral end of facet for nasal articulation' /  flat_or_shallow_groove_on_the_anterolateral_surface 'socket, bordered anteroventrally by a projection of the maxilla and visible in lateral view',
		69 'Maxilla, subnarial fossa on anterolateral portion' /  absent present,
		70 'Maxilla, ascending process, shape of anterodorsal margin in lateral view' /  straight_or_gently_curved 'with pronounced kink at about mid-length, with a more anteriorly facing margin ventral and a more dorsally facing margin dorsal to the kink',
		71 'Maxilla, ascending process, inclination of the anterior margin, as measured at the half height of the ascending process towards the ventral maxillary margin (or the line connecting the anterior end of the first to the posterior end of the last alveolus of the maxilla in taxa with convex or sinuous ventral margins)' /  'steeply angled > 50°' 'moderately inclined posteriorly, angle between 50° and 20°' 'very steeply inclined posteriorly, angle < 20°',
		72 'Maxilla, nutrient foramina on lateral surface, arrangement' /  single_row_or_no_distinct_pattern 'a second, more dorsally placed row is present anteriorly and converges with the ventral row posteriorly' 'a second, dorsally placed row is present and extends posteriorly more or less parallel to the ventral row',
		73 'Maxilla, promaxillary foramen' /  covered_in_lateral_view_by_a_lamina_covering_the_anteroventral_corner_of_the_antorbital_fossa exposed_in_lateral_view_,
		74 'Maxilla, main body, extensive grooved sculpturing of external surface in mature individuals' /  absent 'well-developed, covering most of lateral surface',
		75 'Maxilla, jugal ramus, morphology of jugal contact' /  'dorsally facing groove anteriorly, laterally facing shelf posteriorly' 'shelf only, groove absent',
		76 'Maxilla, jugal ramus, prominent subhorizontal neurovascular groove extending posteriorly from a foramen' /  absent present,
		77 'Maxilla, anteriormost alveolus, orientation' /  vertical angled_anteriorly,
		78 'Maxilla, anteromedial process, morphology' /  _ridged_and_fluted_prong 'blunt, simple ridge or tubercle' absent,
		79 'Maxilla, anteromedial process, anterior extent' /  extends_anteriorly_beyond_the_maxillary_body does_not_extend_beyond_the_maxillary_body_anteriorly_,
		80 'Maxilla, position of the base of the anteromedial process' /  'ventral, immediately dorsal to paradental plates' 'dorsal, immediately ventral to dorsal surface of maxillary anterior ramus' occupies_the_entire_space_between_the_interdental_plates_and_the_dorsal_margin_of_the_maxillary_body,
		81 'Maxilla, ascending process, pneumatic fossa (excavatio pneumatica) on the lateral surface' /  absent present,
		82 'Maxilla, jugal ramus, morphology of posterior end' /  straight 'with markedly downturned, toothless posterior end',
		83 'Nasals, fusion in mature individuals' /  unfused partially_or_completely_fused_,
		84 'Nasals, exterior surface, texture' /  smooth 'rugose, with finely pitted surface' rugose_with_distinct_bumps_and_grooves,
		85 'Nasals, midline crest or horn' /  absent present,
		86 'Nasals, antorbital fossa, dorsal expansion onto the ventrolateral margin' /  absent present,
		87 'Nasals, pneumatization' /  absent present,
		88 'Nasals, shape' /  expanding_posteriorly of_subequal_width_throughout_their_length,
		89 'Nasals, pronounced lateral rims sometimes bearing lateral cranial crests' /  absent present_as_lateral_rims present_as_dorsoventrally_tall_crests,
		90 'Nares, relative length compared to skull length (the latter measured from the anterior tip of the premaxilla to the posterior end of the squamosal)' /  less_than_14% '14% - 23%' more_than_23%,
		91 'Nasals, posterior margin of nares, development' /  gently_convex depressed_into_a_distinct_supranarial_fossa laterally_splayed_hood,
		92 'Nasals, supranarial fossa, development' /  shallow_fossa_with_indistinct_margins 'well-developed fossa with especially sharp posterodorsal margin',
		93 'Nasal-frontal contact, location relative to highest point of orbit' /  anterior directly_above,
		94 'Nasals, longitudinal row of enlarged neurovascular foramina on dorsal surface' /  _absent present,
		95 'Nasals, prominent lateral shelf overhanging antorbital fenestra ' /  absent present,
		96 'Nasals, posterolateral process' /  absent 'present, posterolateral process of nasal envelops part of the anterior ramus of the lacrimal',
		97 'Jugal, foramen on medial surface ventral to postorbital bar (Often called medial jugal foramen)' /  present absent,
		98 'Jugal, preorbital dorsal expansion' /  absent present,
		99 'Jugal, anterior extend' /  excluded_from_the_rim_of_the_antorbital_fenestra expressed_at_the_rim_of_the_antorbital_fenestra,
		100 'Jugal, antorbital fossa ' /  absent_or_only_a_slight_depression 'large, crescentic depression on the anterior end of the jugal forming posteroventral corner of antorbital fossa',
		101 'Jugal, invasive jugal recess' /  absent present,
		102 'Jugal, height below the orbit in relation to length of jugal anterior to the posterior rim of the postorbital process at the mid-height of this process' /  less_than_0.1 between_0.1_and_0.2 between_0.2_and_0.35 more_than_0.35,
		103 'Jugal, relative height of the postorbital process' /  reaches_at_least_half_the_height_of_the_orbit ends_considerably_below_the_half_hight_of_the_orbit,
		104 'Jugal, anteroposterior width of postorbital bar (measured at about mid-height of the orbit, excluding the anterior expansion into the orbit of the jugal process of the postorbital in taxa such as abelisaurids) compared to minimum width of preorbtial bar' /  subequal 'expanded, greater than twice width',
		105 'Jugal, postorbital process, pronounced rugosity on the posterior margin' /  absent present,
		106 'Jugal, ventral margin, localized ventral expansion below the postorbital process (‚cornual process‘)' /  absent present,
		107 'Maxillary-jugal contact, inclination' /  'low, less than 45 from the horizontal (measured at the posterior end of the maxillary tooth row)' 'steep, more than 45 from the horizontal',
		108 'Jugal, postorbital process, lateral side of anterior margin' /  level_with_the_posterior_part_of_the_lateral_surface_of_the_postorbital_process notably_thickened_laterally_,
		109 'Jugal, posterior termination' /  at_about_the_half_length_of_the_lower_temporal_fenestra between_the_half_length_and_the_posterior_extent_of_the_lower_temporal_fenestra posterior_to_the_lower_temporal_fenestra,
		110 'Jugal, posterior end, morphology' /  forked_for_the_reception_of_an_anterior_process_of_the_quadratojugal 'with a single, tapering process ' 'with a single, tapering process',
		111 'Jugal, posterior extent of forked processes [inapplicable for taxa without a forked posterior end]' /  ventral_process_extends_further_posteriorly_than_dorsal_process both_processes_extend_more_or_less_equally_posteriorly,
		112 'Jugal, main body, longitudinal ridge on the lateral surface' /  absent present,
		113 'Quadratojugal, posterior process visible in lateral view' /  absent present,
		114 'Quadratojugal, posterior process, shape' /  'with a dorsoventrally short, anteroposteriorly long process, confluent with ventral margin and gradually flexing into posterior margin' 'tab-like, offset from ventral and posterior margin',
		115 'Quadratojugal, posterior process, orientation' /  posteriorly strongly_posteroventrally,
		116 'Quadratojugal-quadrate contact' /  restricted_to_the_lateral_side_of_the_quadrate quadratojugal_wraps_around_the_posteroventral_edge_of_the_quadrate,
		117 'Quadratojugal, jugal process, position of anterior end of process relative to infratemporal fenestra' /  ventral_to_infratemporal_fenestra_or_at_the_anterior_rim_of_its_opening anterior_to_infratemporal_fenestra,
		118 'Quadratojugal, lateral surface, marked depression on the angle between the dorsal and anterior processes' /  absent present,
		119 'Quadratojugal, anterior process, thickened rugose area' /  absent present,
		120 'Lacrimal, anterior process, development of antorbital fossa' /  'fossa present, bordered dorsally by a marked rim over the entire length of the process' 'fossa present, only bordered posteriorly by a dorsal rim' 'fossa present, without dorsal rim on anterior process' 'fossa absent, lateral surface of anterior process confluent with lateral surface of posterodorsal angle of the lacrimal',
		121 'Lacrimal, anterior process, development' /  'well developed, dorsal margin confluent with the dorsal margin of the posterodorsal angle of the bone' 'reduced, offset from the dorsal margin of the lacrimal angle',
		122 'Lacrimal, ventral process, contact to maxilla' /  present absent,
		123 Lateral_surface_of_the_lacrimal_ventral_process /  largely_smooth notably_rugose,
		124 'Lacrimal, ventral process, development of lateral lamina' /  'does not overlap the internal antorbital fenestra in lateral view, lacrimal antorbital fossa continuous between dorsal and ventral parts of the ventral process' 'arcuate process extends anteriorly below the lacrimal angle to overlap the internal antorbital fenestra, separating the lacrimal antorbital fossa into a dorsal and ventral part' 'lateral lamina continuously overhangs the antorbital fenestra between the anterior and ventral process of the lacrimal, a small portion of the antorbital fossa is visible on the ventral part of the ventral process' 'lateral lamina completely obscures medial lamina, no antorbital fossa on the ventral process',
		125 'Lacrimal, anterior process, length compared to dorsoventral height of ventral process (excluding horns, crests, or expansions)' /  much_shorter_than_ventral_process_or_absent subequal_or_longer_than_ventral_process,
		126 'Lacrimal, supraantorbital crest on the lacrimal ("Lacrimal horn")' /  absent small_dorsal_rugosity 'low, broad, curved brow' large_triangular_horn,
		127 'Lacrimal, lateral shelf on the dorsal end of the lacrimal where the anterior and ventral processes of the lacrimal meet' /  absent present_,
		128 'Lacrimal, large pneumatic recess at the angle of the lacrimal on the lateral side ("lacrimal fenestra")' /  absent present,
		129 'Lacrimal, anterior process, sharply defined depressions or foramina anterior to the lacrimal recess' /  absent one_depression_or_foramen_present_at_the_base_of_the_anterior_process multiple_depressions_or_foramina_present_,
		130 'Lacrimal, development of lacrimal recess' /  'largely exposed laterally, opening of the overhanging lamina is above the posterior half of the ventral process' developed_as_an_anterolaterally_opening_pocket_with_the_anterior_rim_of_the_lateral_lamina_being_placed_at_about_the_anterior_margin_of_the_ventral_process completely_covered_laterally_by_a_lamina_and_opening_anteriorly_or_anteromedially_,
		131 'Lacrimal, dorsal extent of the lacrimal above the ventral process (excluding lacrimal horns or projections)' /  'significantly less than height of the orbit, dorsal rim of orbit considerably above lacrimal' 'as high as the orbit, at about the same level of the dorsal margin of the orbit ',
		132 'Lacrimal, ventral process, orientation' /  strongly_sloping_anteroventrally subvertical sloping_posteroventrally,
		133 'Lacrimal, anterior and ventral process, relative angle between processes (as measured along the midlines of the processes)' /  '> 60°' '< 60°',
		134 'Lacrimal, anterior process, dorsoventral thickness at the half-length of the process (length measured from the posterior margin of the antorbital fenestra to the anterior tip)' /  'very slender, much less than the minimal anteroposterior thickness of ventral process' subequal_to_minimal_anteroposterior_thickness_of_ventral_process greater_than_minimal_anteroposterior_thickness_of_ventral_process,
		135 'Lacrimal, ventral process, suborbital spur on posterior edge of process' /  absent present,
		136 'Lacrimal, ventral process, shape of orbital margin in lateral view' /  'concave along its entire length (excluding possible suborbital spurs)' straight_to_notably_convex_over_at_least_most_of_its_length,
		137 'Lacrimal, posterodorsal process' /  absent 'present, much shorter than the anterior ramus' 'present, subequal in length to the anterior ramus',
		138 'Lacrimal, posterodorsal process, direction' /  projects_posteriorly projects_posterodorsally_or_completely_dorsally,
		139 'Lateral bulge of the lacrimal at the anterodorsal border of the orbit, best visible in dorsal view' /  absent present,
		140 Lateral_bulge_of_the_lacrimal_at_the_anterodorsal_margin_of_the_orbit /  confluent_with_lateral_surface_of_ventral_process forms_an_overhanging_shelf_above_ventral_process,
		141 'Lacrimal, ventral process, shape' /  'broadly triangular, ventral articular end at least 1.5 times as wide anteroposteriorly as the minimal width of the ventral process' 'strut-like, roughly same width anteroposteriorly throughout ventral ramus or only very slightly expanded ventrally ',
		142 'Lacrimal, ventral process, location of minimal anteroposterior width' /  'at about mid-height of the jugal ramus' 'placed in the upper third of the jugal ramus, close to the lacrimal angle ' 'placed in the upper third of the jugal ramus, close to the lacrimal angle',
		143 Prefrontal /  present absent,
		144 'Prefrontal, size' /  'large, widely exposed on the anterodorsal margin of the orbit in lateral view and on the skull roof' 'moderate, only small exposure on the orbital margin' 'small, completely displaced from the orbital margin ',
		145 'Frontal-nasal suture, configuration along skull midline' /  frontals_inserts_between_nasals nasals_insert_between_frontals,
		146 'Frontal-nasal suture, anterolateral process of frontal clasping nasal laterally' /  absent present,
		147 'Frontal, supratemporal fossa, anterior extent' /  'extends anteriorly onto the frontal, forming a broad, dorsally facing depressed shelf anterior to the supratemporal fenestra' 'anterior extension reduced, facet on frontal small and steeply posterodorsally inclined or absent',
		148 'Frontal, supratemporal fossa, anteromedial emargination' /  straight_or_continuously_curved strongly_sinusoidal_on_the_frontal_and_reaching_onto_postorbital_process 'sinusoidal, with a lateral projection at the frontoparietal suture',
		149 Supratemporal_fossa /  continuous_between_frontal_and_parietal 'with raised frontoparietal suture, at which the slope of the fossa changes abruptly',
		150 'Frontal, postorbital process in dorsal view' /  smooth_transition_from_orbital_margin sharply_demarcated_from_orbital_margin,
		151 'Frontal, lateral edge' /  smooth_in_region_of_lacrimal_suture edge_notched,
		152 'Frontal-parietal contact, fusion' /  unfused frontal_at_least_partially_or_completely_fused_to_parietal,
		153 'Frontal, dorsal surface' /  anteroposteriorly_straight 'anteroposteriorly vaulted, posterior surface faces posterodorsally in relation to anterior surface',
		154 'Frontal, dorsal surface across the frontal-prefrontal suture in lateral view' /  straight 'expanded dorsally, dorsal surface convex along the suture',
		155 'Frontal, fusion of interfrontal suture' /  'paired frontals, suture open' fused_in_presumed_adults,
		156 'Frontals, supraorbital rim along laterodorsal margin of the orbit' /  absent present,
		157 'Postorbital, anteroposterior length relative to dorsoventral height' /  markedly_shorter_than_high equally_long_or_longer_than_high,
		158 'Postorbital, ventral process, shape of posterior margin' /  'sigmoidal, dorsally concave, ventrally convex' straight_from_the_ventral_end_to_the_squamosal_articulation,
		159 'Postorbital, ventral process, anterior flange intruding into the orbit' /  absent present,
		160 Anterior_flange_intruding_into_the_orbit_from_the_anterior_margin_of_the_main_ramus_of_the_ventral_process_of_the_postorbital /  with_rounded_anterior_margin pointed_anteriorly,
		161 'Anterior flange intruding into the orbit from the anterior margin of the main ramus of the ventral process of the postorbital:' /  with_straight_ventral_margin_that_is_continuous_ventrally_with_distal_end_of_jugal_process with_straight_ventral_margin_that_is_offset_from_ventral_process_by_a_small_notch with_notably_concave_ventral_margin_that_creates_an_offset_from_distal_end_of_ventral_process,
		162 Morphology_of_lateral_surface_of_anterior_flange_of_ventral_process_of_postorbital /  confluent_with_remainder_of_lateral_surface marked_step_present__,
		163 'Postorbital, ventral process, median ridge curving anteriorly creating a tubercle-like suborbital process' /  absent present,
		164 ' Postorbital, dorsal margin above ventral process in lateral view' /  convex straight_to_slightly_concave 'with pointed, triangular cornual process that is anteriorly offset from a possible step at the beginning of the squamosal articulation',
		165 'Postorbital, posterior process, mediolateral width' /  'significantly higher than wide, only the distal tip might be widened mediolaterally' 'strongly broadened, wider than high already at about mid-length ',
		166 'Postorbital, dorsal surface, extent of supratemporal fossa' /  'restricted to the dorsal surface above the ventral process, non-depressed area anterior to fossa is as broad or broader than depressed area' 'supratemporal fossa extends far onto the anterior process of the postorbital, non-depressed surface much smaller than depressed surface ',
		167 'Postorbital, posterior process, medial side' /  'straight or concave, dorsal margin forms a sharp rim' 'convex, medial margin curves into dorsal margin (supratemporal fossa extends onto process)',
		168 'Postorbital, shape in lateral view' /  'T-shaped, with straight anteriorly directed anterior process' 'anterior process anterodorsally directed and dorsal border of temporal bar is dorsally concave, postorbital Y-shaped in lateral view' anterior_end_of_frontal_process_curves_ventrally_,
		169 'Postorbital, posterior process, length' /  less_than_half_of_the_length_of_the_anterior_process 'more than half, but less than the length of the anterior process' longer_than_the_anterior_process,
		170 'Postorbital, supraorbital brow' /  'absent, anterior process slender and tapering' 'present, at least anterior process dorsoventrally expanded and at least slightly rugose',
		171 'Postorbital, supraorbital brow, extent' /  extending_from_anterior_process_to_the_anterodorsal_margin_of_ventral_process restricted_to_the_anterior_process 'continuing posteriorly to at least the base of the posterior process or further, overhanging the lateral surface of the ventral process',
		172 'Postorbital, supraorbital brow in dorsal view' /  does_not_bulge_laterally_over_the_orbit bulges_notably_laterally_over_the_orbit_,
		173 'Postorbital, postorbital brow, surface texture' /  'mildly rugose, with small pits and ridges' pronounced_grooves_and_ridges granulate_,
		174 'Postorbital, ventral process, marked step or ridge extending along lateral side, separating a more rugose anterior surface from a smooth posterior surface' /  absent present,
		175 Exposure_of_frontal_on_the_orbital_rim_ /  frontal_widely_exposed_on_the_dorsal_margin_of_the_orbit 'frontal exposure on orbital rim reduced, only exposed in a deep incision of the dorsal orbital margin between lacrimal/prefrontal and postorbital' 'frontal excluded from orbital rim by a lacrimal/prefrontal - postorbital contact',
		176 'Postorbital, ventral process, cross-section at the jugal articulation' /  triangular 'U-shaped with a posteriorly opening groove',
		177 'Orbit, shape in subadult and adult individuals' /  'sub-circular in lateral view or dorsolateral view, or wider than hight' dorsoventrally_long,
		178 'Orbit, ventral margin, shape' /  concave_or_straight 'tapering, V-shaped',
		179 Raised_ridges_along_the_anteromedial_and_medial_margins_of_the_supratemporal_fossa /  present absent,
		180 'Parietals, fusion' /  separate at_least_partially_fused_in_subadult_or_adult_individuals,
		181 Parietal_supratemporal_fenestra /  0_separated_by_a_horizontal_plate_formed_by_the_parietals_no_sagittal_crest_present 1_nearly_contact_each_other_posteriorly_but_are_separated_by_an_anteroposteriorly_short_sagittal_crest._Separated_anteriorly_by_an_anteriorly_widening_triangular_plate_formed_by_the_parietals 2_nearly_confluent_over_parietals_and_only_separated_by_a_thin_sagittal_crest_along_the_sagittal_suture,
		182 'Saggital crest, form [inapplicable in taxa that do not have a sagittal crest]' /  low_midline_ridge 'well-developed midline bony sheet',
		183 'Sagittal crest, extent [inapplicable in taxa that do not have a sagittal crest]' /  restricted_to_the_parietals extends_onto_frontals,
		184 Anteromedial_corner_of_supratemporal_fossa /  open_dorsally roofed_by_shelf_of_frontal_and_parietal_,
		185 Nuchal_crest_formed_by_parietals_and_supraoccipital_in_the_skull_midline /  approximately_level_with_skull_roof projects_considerably_dorsal_from_skull_roof,
		186 Parietal_nuchal_crest_in_posterior_view /  confluent_over_the_midline dorsally_indented_at_the_midline,
		187 'Parietal, posteriorly projecting tongue overlapping supraoccipital in dorsal view' /  'absent, parietal does not significantly overlap supraoccipital in dorsal view' 'present, parietal nearly completely or completely obscures the supraoccipital in dorsal view',
		188 'Squamosal-quadratojugal contact' /  present absent,
		189 'Squamosal-quadratojugal contact' /  at_tip_only broad,
		190 'Infratemporal fenestra, shape' /  wider_ventrally_than_dorsally of_subequal_width_dorsally_and_ventrally wider_dorsally_than_ventrally,
		191 'Infratemporal fenestra, posterior margin, shape' /  'convex, forming a small to moderate posterior constriction of the infratemporal fenestra' straight_or_only_slightly_convex 'with marked expansion of the squamosal and quadratojugal into the infratemporal fenestra, formed by the almost entirely anteriorly directed quadratojugal process of the squamosal and the expanded dorsal end of the quadratojugal ',
		192 'Infratemporal fenestra, subdivided, or almost subdivided by contact between the jugal/postorbital bar and the quadratojugal/squamosal bar' /  absent present,
		193 'Squamosal, quadratojugal process, shape' /  tapering broad_and_usually_somewhat_expanded,
		194 Development_of_quadrate_cotyle_between_the_ventral_and_posterior_processes_of_the_squamosal_in_lateral_view /  'forming a laterally open, dorsally concave socket, quadrate head exposed in lateral view' quadrate_head_partially_hidden_in_lateral_view_by_a_flange_expanding_anteroventrally_from_the_posterior_process quadrate_head_hidden_in_lateral_view_by_a_bony_lamina_connecting_the_ventral_and_posterior_processes 'with a horizontal shelf extending posteriorly from the ventral process, partially hiding the quadrate head',
		195 Supratemporal_fenestra /  0_bounded_laterally_and_posteriorly_by_the_squamosal_without_extending_onto_its_dorsal_surface '1 supratemporal fenestra extended as a fossa on to the dorsal surface of the squamosal ( Wang et al' '2017 : C172)',
		196 Squamosal_contribution_to_nuchal_crest_in_posterior_view /  continuous_with_the_parietal_nuchal_crest 'with deep and narrow, slit-like incision between the squamosal and parietal' 'with broad, U-shaped incision between squamosal and parietal ',
		197 'Squamosal, ventral process, ventral extent' /  makes_up_50%_or_less_of_the_height_of_the_infratemporal_fenestra makes_up_more_than_50%_of_the_height_of_the_infratemporal_fenestra_,
		198 'Squamosal, prominent and sharply defined ridge extending posteriorly from squamosal-postorbital articulation on lateral side' /  absent present,
		199 'Squamosal, prominent and sharply defined ridge extending posteriorly from squamosal-postorbital articulation on lateral side, posterior extent [inapplicable for taxa without the ridge]' /  towards_posterior_end_of_quadrate_articulation 'towards dorsal margin of posterior process, well separated from quadrate cotyle' extends_onto_the_ventral_process,
		200 'Squamosal, posterior extent of postorbital facet' /  ends_anterior_to_or_at_the_anterior_border_of_the_ventral_process 'extends posteriorly to at least the half-width of the ventral process',
		201 'Squamosal, anterior and posterior processes, relative length' /  anterior_process_subequal_in_length_to_posterior_process_or_shorter anterior_process_considerably_longer_than_posterior_process,
		202 'Quadrate, quadratojugal flange, development' /  lateral_ridge_gradually_extending_from_the_head_ventrally_and_becoming_more_pronounced_towards_the_level_of_the_quadrate_foramen expanded_lateral_lamina_that_is_offset_from_the_shaft_,
		203 Dorsal_articulation_between_quadrate_and_quadratojugal /  'quadratojugal wraps around quadrate posteriorly, articular facet on quadrate faces posterolaterally' strictly_laterally 'quadrate flange wraps around posterior edge of quadratojugal, articular facet faces anterolater-ally',
		204 'Quadrate, pneumatic foramina' /  absent 'pneumatic foramen present on medial side, at the base of the pterygoid wing, facing medially, and bordered ventrally by the medially flexed ventral margin of the pterygoid wing' 'large pneumatic opening present anteroventromedially at the base of the pterygoid wing, bordered dorsally and ventrally by a bony lamina' 'large pneumatic opening present on the posterior side of the quadrate, above the quadrate condyles and ventral to the level of the quadrate foramen' 'small pneumatic foramen on the posterior side of the quadrate, medial or posteromedial to the quadrate foramen',
		205 'Quadrate, mandibular joint' /  significantly_posterior_to_quadrate_head approximately_straight_below_quadrate_head significantly_anterior_to_quadrate_head,
		206 'Quadrate, dorsal end' /  with_a_single_head_that_fits_into_a_slot_on_the_ventral_side_of_the_squamosal 'double-headed, medial head contacts the braincase ',
		207 'Quadrate, quadrate foramen' /  absent present,
		208 'Quadrate, quadrate foramen, shape' /  'semioval notch, widely open laterally' with_a_ventrally_flexed_lateral_spur_at_at_least_the_dorsal_margin completely_enclosed_in_the_quadrate_,
		209 'Palatine, vomerine process, pneumatic recess on the base of the process on dorsolateral side' /  absent present,
		210 'Palatine, confluence of jugal, pterygoid and vomerine process, deep, posterodorsally opening recess' /  absent present,
		211 'Palatine, vomerine process, posterior expansion' /  'absent, vomerine process ± hook-shaped in lateral view' present,
		212 Ectopterygoid_ORDERED /  'slender, without ventral fossa or groove' 'expanded, with a distinct ventral groove medially' 'expanded, with a groove from which the ectopterygoid body is invaded medially',
		213 Medial_opening_of_ectopterygoid_ventral_fossa /  'developed as an undercut of the ventral groove into the ectopterygoid body, extending over most of the anteroposterior width of the ectopterygoid' 'anteroposteriorly restricted, developed as a large foramen',
		214 Ectopterygoid /  posterior_to_palatine lateral_to_palatine,
		215 'Ectopterygoid, lateral ramus, anteroventral process' /  absent present,
		216 'Ectopterygoid-palatine contact' /  'absent, palatine and ectopterygoid separated by pterygoid' present_,
		217 'Pterygoid-palatine contact' /  continuous 'discontinuous in the mid-region, resulting in a pterygopalatine fenestra',
		218 'Pterygoid, ectopterygoid wing, development' /  'well developed, with posterior margin set at an angle of approximately 90° towards the long axis of the pterygoid' reduced_or_absent,
		219 'Pterygoid, ectopterygoid wing, ventromedially opening pneumatic recess confluent with the ectopterygoid recess' /  absent present,
		220 Suborbital_fenestra /  present absent,
		221 'Suborbital fenestra, size in relation to subtemporal fenestra [inapplicable for taxa that do not have a suborbital fenestra or lack the ectopterygoid]' /  considerably_smaller subequal_or_larger,
		222 'Infratemporal fenestra, relative size (measured as the ration of the maximum length of this fenestra in its ventral half against the maximal length of the orbit) [Only applicable in adult or subadult individuals]' /  less_than_0.25 between_0.25_and_1 between_1_and_1.4 greater_than_1.4,
		223 'Preorbital region of the skull in sub-adults or adults' /  'short, less than 170% of postorbital length' 'moderately long, between 170% and 310%' 'long, more than 310%',
		224 'Angle between ventral margin of the preorbital part of the skull (as measured in straight line from the end of the tooth row [or the antorbital part of the maxilla] to the anteroventral tip of the premaxilla) and the ventral margin of the posterior part of the skull (as measured from the aforementioned point to the posteroventral margin of the quadratojugal)' /  'less than -5°' 'between -5° and 20°' between_20°_and_35° more_than_35°,
		225 Occipital_condyle_of_the_skull_faces_ /  posteriorly posteroventrally,
		226 Basipterygoid_processes /  'well-developed, extending as distinct processes from the base of the basisphenoid' absent,
		227 Form_of_basipterygoid_processes_ORDERED /  longer_anteroposteriorly_than_proximodistally about_as_long_proximodistally_as_anteroposteriorly_or_slightly_longer considerably_longer_proximodistally_than_anteroposteriorly,
		228 Basipterygoid_processes_in_posterior_or_anterior_view /  'narrow, mainly ventrally directed' 'widely diverging, more laterally than ventrally directed',
		229 Basipterygoid_processes_in_lateral_view /  anteroventrally_projecting strictly_ventrally_projecting,
		230 Articular_surface_for_pterygoid_on_basipterygoid_processes /  strictly_or_mainly_anteriorly_directed anteroventrally_directed,
		231 'Basipterygoid processes - 3' /  solid hollow,
		232 Basipterygoid_recesses_on_dorsolateral_surfaces_of_basipterygoid_processes /  absent present_,
		233 'Basisphenoid bulla (inflated basisphenoid with convex ventral surface)' /  absent present,
		234 Basisphenoid_recess /  absent_or_only_developed_as_shallow_depression_without_sharp_margins 'deep and with well-developed margins',
		235 'Basisphenoid recess, depth' /  longer_anteroposteriorly_than_deep_dorsoventrally deeper_dorsoventrally_than_long_anteroposteriorly,
		236 'Basisphenoid, shape of basisphenoid recess' /  elongate_oval 'teardrop-shaped, narrowing posteriorly' subcircular 'anteroposteriorly compressed, slit-like' 'trapezoidal, widening posteriorly',
		237 Basisphenoid_recess /  single_opening partially_divided_into_a_left_and_right_compartment_by_a_thin_lamina_internally divided_into_a_double_recess_posteriorly_and_a_single_recess_anteriorly 'internally subdivided into paired anterior recesses and a large, unpaired posterior recess by two oblique laminae' subdivided_into_single_anterior_and_single_posterior_recesses_by_a_transverse_lamina_or_wall_of_bone,
		238 'Basisphenoid, location of basipterygoid processes relative to basal tubera' /  'anterior or slightly anteroventral, basisphenoid recess opens ventrally' 'anteroventrally, basisphenoid recess opens posteroventrally' 'almost directly ventral, basisphenoid recess opens more posteriorly than ventrally',
		239 'Base of cultriform process, subsellar recess on the ventral side' /  absent present_as_a_shallow_depression 'deep, narrow, flanked laterally by bony lamina extending from the basipterygoid processes towards the cultriform process',
		240 Expanded_parasphenoid_bulla_at_the_base_of_cultriform_process /  absent present,
		241 Longitudinal_groove_on_the_ventral_side_of_the_cultriform_process /  'absent, ventral surface transversely convex' shallow_groove_without_clearly_defined_margin 'well-developed groove with sharp lateral margins',
		242 Orientation_and_shape_of_cultriform_process /  'rod like, directed anteriorly' triangular_in_lateral_view_and_anterodorsally_directed,
		243 'Cultriform process, dorsal process anterior to the pituitary fossa' /  absent present,
		244 Paracondylar_recess_lateral_to_the_occipital_condyle /  'absent, exit of posteriorly exiting cranial nerves flush with surface of exoccipital' 'present, exits of cranial nerves located together in a bowl-like depression',
		245 Ventral_border_of_paracondylar_recess /  'flush with the posterior surface of the exoccipital/basioccipital below the occipital condyle (or the subcondylar recess, if present)' 'delimited from the posterior surface of the exoccipital/basioccipital surface below the condyle or subcondylar recess by a step or ridge',
		246 'Otoccipital ( exoccipital + opisthotic) , marked depression on posterior surface dorsolateral to the foramen magnum' /  absent present,
		247 'Otoccipital, horizontal ridge extending from the dorsal edge of the paroccipital process medially above the foramen magnum' /  absent 'present, developed as a rounded swelling' 'present, developed as a sharp crest',
		248 'Occipital face, elevated tubercle above the foramen magnum' /  absent present,
		249 Courses_of_CN_X_and_XI /  'exit the braincase laterally, anterior to the crista tuberalis' exit_the_braincase_posteriorly_onto_the_occiput_through_a_foramen_that_pierces_the_exoccipital_from_the_recessus_scala_tympani,
		250 Paroccipital_process_shape /  '0 long and slender, with dorsal and ventral edges nearly parallel' '1 short deep, with convex distal end (slightly modified from Rauhut & Pol 2021: C213)',
		251 Paroccipital_process_direction /  laterally_or_slightly_ventrolaterally 'project strongly ventrolaterally, distal ends placed entirely below the level of the foramen magnum',
		252 Paroccipital_processes /  'directed strongly posterolaterally (angle between the two processes 100° or less)' 'directed more laterally (angle between the two processes between 110° and 140°)' 'directed almost entirely laterally (angle between the processes more than 140°)',
		253 Paroccipital_process_dorsal_edge /  with_straight_dorsal_edge 'distal end twists rostrally, distal ends of the processes oriented transversely rather than vertically',
		254 Ventral_rim_of_the_base_of_the_paroccipital_processes /  above_or_level_with_the_dorsal_border_of_the_occipital_condyle 'situated at mid-height of occipital condyle or lower ( Wang et al',
		255 Supraoccipital_sagittal_crest /  with_pronounced_sagittal_crest 'sagittal crest reduced to a low, rounded eminence or absent',
		256 Development_of_supraoccipital_sagittal_crest /  'sharply defined, narrow ridge' 'broad, transversely rounded ridge',
		257 Dorsal_end_of_supraoccipital_sagittal_crest /  single bifurcated,
		258 Maximal_width_of_dorsal_expansion_of_supraoccipital_ridge /  less_than_or_subequal_to_width_of_foramen_magnum notably_greater_than_width_of_foramen_magnum_,
		259 'Posterior exit of mid-cerebral vein' /  'on the posterior surface of the supraoccipital, without any associated marked depressions' 'placed within a notable, funnel-shaped depression' associated_with_a_curved_groove_leading_towards_the_posttemporal_fenestra,
		260 Attachment_for_proatlas_on_dorsolateral_rim_of_foramen_magnum /  inconspicuous marked_as_paired_raised_lips,
		261 Foramen_magnum /  '0 subcircular, slightly wider than tall' '1 oval, taller than wide ( Wang et al 2017 : C216)',
		262 Foramen_magnum_size /  0_smaller_than_or_subequal_to_occipital_condyle '1 larger than occipital condyle (Wang et a l2017 : C217)',
		263 'Braincase , morphology of trigeminal foramen (cn V) ORDERED' /  single partly_split fully_split,
		264 'Prootic, exit of facialis (VII) nerve, relative position' /  'on lateral side of prootic, separated from the trigeminal foramen' 'placed in a joint depression (prootic fossa) with the trigeminal foramen on the lateral side of the prootic' 'placed in a large lateral depression on the lateral side of the braincase, together with the anterior tympanic recess, subotic recess and cochlear recess',
		265 'Prootic, exit of facialis nerve' /  single_foramen two_separate_foramina,
		266 'Supraoccipital , participation in foramen magnum ORDERED' /  absent_exoccipitals_meet_in_the_midline_above_the_foramen_magnum 'present, narrow formed by a small median ventral process od the supraoccipital separating the exoccipitals' 'present, ventral margins of the supraoccipital forms a more or less straight line above the foramen, forming most of its dorsal rim',
		267 'Exit of the abducens nerve (cranial nerve VI)' /  placed_within_the_pituitary_fossa_or_the_depression_surrounding_it placed_lateral_to_the_pituitary_fossa_and_its_surrounding_depression_,
		268 Occipital_condyle /  posterior_articular_surface_flattened subspherical_,
		269 'Occipital condyle, ventral margin in lateral view' /  straight_or_slightly_anteroventrally_expanding rim_of_the_articular_surface_forms_notable_ventral_lip,
		270 'Occipital condyle, ventral margin, concavity or sulcus indenting into articular surface' /  absent present,
		271 'Occipital condyle, lateral margins in dorsal or ventral view' /  anterolaterally_expanding parallel_or_with_slight_constriction_,
		272 Infracondylar_fossa_of_occipital_condyle /  0_absent 1_present,
		273 Infracondylar_fossa_below_occipital_condyle /  'shallow, without well-defined margins' 'deep, bordered laterally by well-defined ridges',
		274 Form_of_infracondylar_fossa_of_occipital_condyle /  'narrow and groove-like' 'broad depression approximately two-thirds the width of the occipital condyle at its widest point',
		275 Borders_of_infracondylar_fossa /  subparallel ventrally_diverging 'oval to subcircular, bordered ventrally',
		276 'Basioccipital , sharp dorsoventrally oriented lamina situated immediately ventral to occipital condyle' /  absent present,
		277 Size_of_dorsal_groove_on_occipital_condyle /  'wide, wider than 50% of the width of the foramen magnum' 'narrow, less than 50% of the width of the foramen magnum',
		278 Basal_tubera /  present absent_or_weakly_developed,
		279 Basal_tubera_composition /  equally_formed_by_basioccipital_and_basisphenoid_and_not_subdivided subdivided_by_a_lateral_longitudinal_groove_into_a_medial_part_entirely_formed_by_the_basioccipital_and_a_lateral_part_formed_by_the_basisphenoid,
		280 'Basioccipital, width ventral to the occipital condyle' /  greater_than_width_of_occipital_condyle subequal_or_less_than_width_of_occipital_condyle,
		281 'Basal tubera spacing (measured from the inflection of the ventrally convex margin of the tubera to the ventrally straight or concave margin of the notch separating the tubera)' /  'widely separated, width of notch between tubera at least two thirds the width of the occipital condyle' 'narrow, notch less than two thirds the width of the occipital condyle',
		282 'Basal tubera, shape of notch between the tubera' /  'U-shaped, with rounded or horizontal median margin' 'V-shaped, gradually expanding ventrally',
		283 Depth_of_notch_between_basal_tubera /  deep very_shallow,
		284 'Basioccipital-otoccipital suture, subcondylar recesses below the paracondylar recess' /  absent present_,
		285 'Basioccipital-otoccipital suture, subcondylar recesses below the paracondylar recess' /  simple_depression with_pneumatopores_leading_into_the_neck_of_the_occipital_condyle_medially with_pneumatic_recesses_expanding_dorsally_or_anterodorsally_into_the_cranial_base with_pneumatic_recesses_invading_the_basioccipital_medially_below_the_condyle,
		286 'Exit of mid-cerebral vein' /  included_in_trigeminal_foramen vein_exits_braincase_through_a_separate_foramen_anterodorsal_to_the_trigeminal_foramen,
		287 Brain_proportions /  forebrain_small_and_narrow forebrain_significantly_enlarged_and_triangular_in_dorsal_view,
		288 'Olfactory bulbs, length relative to length of brain' /  'elongate, olfactory bulbs at least two thirds of the length of the brain' 'reduced, olfactory bulbs less than half the length of the brain',
		289 Anterior_tympanic_recess_in_the_braincase /  'shallow, without clearly defined margins on the basisphenoid' 'deep, with clearly defined margins on the basisphenoid ',
		290 'Depression for pneumatic recess on prootic (=dorsal tympanic recess)' /  absent 'present as a shallow, dorsally open fossa on the prootic/opisthotic ' 'present and invasive, often as a deep, posterolaterally directed concavity',
		291 'Prootic, superficial lamina forming a triangular posterior process below the columellar recess' /  absent present,
		292 Crista_interfenestralis /  confluent_with_lateral_surface_of_prootic_and_opisthotic distinctly_depressed_within_middle_ear_opening_at_the_ventral_border_of_the_fenestra_ovalis,
		293 'Otoccipital, placement of columellar recess' /  'on the anterior side of the paroccipital process, separated from the occiput by the crista tuberalis' 'within the crista tuberalis, interrupting this crest and visible as a notch in anterior or posterior view',
		294 'Caudal ( posterior) tympanic recess' /  absent present,
		295 Preotic_pendant_formed_by_the_otosphenoidal_crest /  absent 'present as a small, posteroventrally facing crest' 'present as a large, posteroventrally directed flange overhanging the anterior tympanic recess',
		296 Otosphenoidal_crest_on_the_prootic /  'continuous between the lateral margin of the stapedial groove and the anterodorsal border of the anterior tympanic recess (or the preotic pendant)' 'discontinuous between margin of stapedial groove and anterodorsal margin of anterior tym-panic recess, no crest present on the central part of the prootic',
		297 'Subotic recess ( pneumatic fossa ventral to fenestra ovalis)' /  absent present_as_a_posterior_subdivision_of_the_anterior_tympanic_recess present_as_a_distinct_recess_separate_from_the_anterior_tympanic_recess,
		298 Cochlear_recess_of_braincase /  separate_from_anterior_tympanic_recess confluent_within_a_depression_of_the_anterior_tympanic_recess,
		299 'Depression ( possibly pneumatic) on ventral surface of postorbital process of laterosphenoid' /  absent present,
		300 'Contact between the frontal and laterosphenoid at the anterior end of the supratemporal fenestra, visible in dorsal view' /  present 'absent, frontal excluded from laterosphenoid by a lateral process of the parietal',
		301 'Interorbital septum in adults ( mesethmoid)' /  unossified ossified,
		302 Sphenethmoid_ossification /  unossified ossified,
		303 Mandibular_fenestra /  present absent,
		304 Height_of_mandibular_fenestra /  'large, surangular above the mandibular fenestra accounts for less than half of the height of the mandible at this point' 'reduced, surangular above the mandibular fenestra accounts for half the height or more of the height of the mandible ',
		305 Length_of_the_mandibular_fenestra_ORDERED /  '< 10% of the length of the mandible' '10-20%' '> 20%',
		306 Spinous_process_of_the_surangular_intruding_into_the_mandibular_fenestra /  absent present,
		307 'Internal mandibular fenestra, length relative to length of mandible' /  '< 40%' '> 40%',
		308 'Dentary, ventral process at the anterior end, in the area of the symphysis' /  absent present,
		309 Shape_of_anterior_end_of_dentary /  'rounded, gently flexing into the ventral margin ventrally' 'squared, anterior margin straight and set at a marked angle towards the ventral margin' with_straight_anterior_margin_and_anterodorsally_pointed,
		310 'Anterior portion of dentary, dorsal expansion ' /  absent 'small expansion present, less than 1/3 of the minimal height of the dentary' 'large expansion, more than 1/3 the minimal height of the dentary',
		311 'Anterior portion of dentary, ventral expansion' /  absent present,
		312 Dorsally_expanded_arcuate_eminence_at_the_anterior_end_of_the_dentary /  absent present,
		313 Dentary_in_occlusal_view_ /  'straight, dentaries meet in a flat symphysis that is aligned with the long axis of the bone' 'slightly medially recurved, articulated dentaries form a V-shape in dorsal view' 'strongly medially curved, articulated dentaries form a U-shape in dorsal view',
		314 Dentary_symphyseal_fusion /  absent present,
		315 Dentary_anterior_end_in_lateral_view /  in_line_with_main_part_of_buccal_edge anterior_end_deflected_ventrally,
		316 'Ventral surangular process of the dentary (sensu Sampson & Witmer 2007)' /  absent 'present, but small, restricted to the anterodorsal border of the mandibular fenestra' 'large, forming half or more of the dorsal margin of the mandibular fenestra',
		317 'Dorsal surangular process (sensu Sampson & Witmer 2007), posterior end' /  placed_far_anterior_to_anterior_margin_of_mandibular_fenestra placed_over_anterior_part_of_mandibular_fenestra 'reaches far posteriorly, posterior to the end of the ventral surangular process',
		318 'Ventral (angular) process of the dentary, posterior end' /  approximately_at_the_same_level_as_posterior_end_of_ventral_surangular_process reaching_far_posterior_to_posterior_end_of_ventral_surangular_process,
		319 Lateral_surface_of_the_dentary_below_the_lateral_row_of_foramina /  smooth sculptured_by_low_ridges_and_grooves,
		320 'Dentary , number of Meckelian foramina' /  one two,
		321 Nutrient_foramina_on_external_surface_of_dentary /  superficial placed_in_a_longitudinal_groove,
		322 Development_of_lateral_groove_in_the_dentary /  'most conspicuous in the medial part of the dentary, but shallowing posteriorly' shallow_anteriorly_and_deepening_posteriorly_,
		323 'Lateral groove of the dentary, relative position posteriorly' /  more_or_less_parallel_to_alveolar_border approaching_alveolar_border_posteriorly,
		324 Large_triangular_depression_on_the_posterior_part_of_the_dentary /  absent present,
		325 Marked_dorsal_expansion_in_the_posterior_part_of_the_dentary /  absent present,
		326 Shape_of_dentary_in_lateral_view /  at_least_somewhat_expanding_posteriorly with_subparallel_margins_up_to_the_surangular_articulation,
		327 Ventral_edge_of_dentary_in_lateral_view /  straight_or_nearly_straight '1 descends strongly posteriorly, forming a marked ventral expansion',
		328 'Mandible, retroarticular process, anteroposterior length in relation to length of mandibular glenoid' /  as_long_as_or_longer shorter,
		329 'Mandible, retroarticular process, width in relation to width of mandibular glenoid' /  two_thirds_or_less subequal_,
		330 'Mandibular glenoid, anteroposterior length of articular fossa in relation to length of quadrate condyles' /  subequal 'about twice or more as long, allowing anteroposterior movement of mandible',
		331 'Mandibular glenoid , anterior rim in lateral view' /  confluent_with_the_dorsal_margin_of_the_surangular raised_above_the_dorsal_margin_of_the_surangular,
		332 'Mandibular glenoid, posterior margin of the lateral side' /  'slightly raised, approximately as high as anterior margin' 'strongly raised, forming a dorsally projecting process that is more than twice the height of the anterior margin ',
		333 'Mandible, morphology of articular glenoid' /  formed_by_notably_concave_cotyles_for_the_condyles_of_the_quadrate convex_in_lateral_view_and_with_anteroposteriorly_oriented_longitudinal_ridge,
		334 'Mandible, ossified antarticular between articular, surangular and prearticular' /  absent present,
		335 Coronoid_ossification /  present_as_a_separate_element_even_in_late_ontogeny absent,
		336 'Coronoid, supradentary ossification covering the dentary interdental plates medially' /  absent present,
		337 'Coronoid, shape' /  triangular 'splint-like',
		338 'Splenial, exposure on the lateral side of the mandible' /  absent_or_minimal exposed_as_a_broad_triangle_between_dentary_and_angular,
		339 'Splenial, myliohyoid foramen' /  absent present,
		340 'Splenial, myliohyoid foramen' /  'small (height less than 15 % of height of splenial at the level of the foramen)' 'intermediate (height between 15 % and 25 %)' 'large (height 25% or more)',
		341 'Splenial, myliohyoid foramen, form' /  completely_enclosed_in_the_splenial opened_anteroventrally,
		342 'Splenial, foramen in the dorsal part of the anterior half, dorsal to the mylohyoid foramen' /  absent present,
		343 'Splenial, morphology of the anterior end' /  single_tapering_process 'forked or stepped, with a long ventral process' 'forked, with two subequal anterior processes, or longer dorsal process' 'forked, with a longer dorsal than ventral process',
		344 'Splenial, contour of the posterior edge' /  straight curved notched,
		345 'Prearticular, indentation or incision in the anteroventral margin' /  absent present,
		346 'Prearticular, development of indentation in the anteroventral margin of the prearticular' /  shallow_indentation deep_incision,
		347 'Prearticular, shape of anterior margin facing the splenial' /  moderately_inclined_and_straight_or_convex steeply_inclined_and_notably_concave_,
		348 Palatal_teeth_on_the_palatal_process_of_the_pterygoid /  0_present 1_absent,
		349 Premaxillary_teeth /  0_present 1_absent_,
		350 Number_of_premaxillary_teeth_ORDERED /  three four five six_or_more,
		351 'Premaxillary teeth, size of first premaxillary tooth in comparison to second tooth' /  'notably smaller (at least 25% of mesiodistal alveolar length)' subequal 'notably larger (at least 25% of mesiodistal alveolar length)',
		352 'Premaxillary teeth, size of second premaxillary tooth in comparison to thrid' /  'notably smaller (at least 25% of mesiodistal alveolar lenght)' subequal 'notably larger (at least 25% of mesiodistal alveolar length)',
		353 'Premaxillary teeth, size of third premaxillary tooth in comparison to fourth tooth' /  'notably smaller (at least 25% of mesiodistal alveolar length)' subequal 'notably larger (at least 25% of mesiodistal alveolar length)',
		354 'Premaxillary teeth, direction (in relation to the alveolar rim, so as to consider taxa with non horizontal alveolar rim)' /  decumbent_or_ventrally_projecting at_least_anterior_teeth_procumbent_,
		355 'Premaxillary teeth, serrations ( = denticles)' /  present_on_mesial_and_distal_carinae absent_on_mesial_and_present_on_distal_carina_in_at_least_some_teeth absent,
		356 'Premaxillary teeth, carinae' /  present_on_both_mesial_and_distal_side 'absent on mesial side, present on distal side' absent_on_both_mesial_and_distal_side,
		357 'Premaxillary teeth, carinae, arrangement' /  'nearly symmetrical, on opposite sides' 'more asymmetrical, mesial carina displaced mesially' 'both carina displaced mesially, resulting in a D-shaped cross-section with flat lingual surface ',
		358 'Premaxillary teeth, shape of mesial carina' /  oriented_mesiodistally 'flexed mesially, overhanging the mesial side, giving the tooth a spade-shaped appearance',
		359 'Premaxillary teeth , arrangement' /  present_but_rostral_tip_edentulous fully_toothed restricted_to_rostral_portion,
		360 'Upper jaw, dentition, size of the largest premaxillary tooth' /  markedly_larger_than_largest_maxillary_tooth subequal_in_size_to_largest_maxillary_tooth at_least_one_third_smaller_than_largest_maxillary_tooth,
		361 Maxillary_teeth /  present_ absent,
		362 'Maxillary tooth row, posterior extent ORDERED' /  extends_posteriorly_to_approximately_half_the_length_of_the_orbit_or_further_posteriorly ends_at_the_anterior_rim_of_the_orbit 'completely antorbital, tooth row ends anterior to the posterior margin of the antorbital fenstra' ends_below_the_anterior_margin_of_the_antorbital_fenestra_or_more_anteriorly,
		363 'Maxillary teeth, number ORDERED' /  '1 -9' '10 -14' '15 -19' 20_or_more,
		364 'Maxillary dentition, mesial teeth, direction (in relation to the alveolar rim, so as to consider taxa with non horizontal alveolar rim)' /  ventrally_or_posteriorly at_least_some_procumbent,
		365 'Maxillary dentition, distal teeth, direction (in relation to the alveolar rim, so as to consider taxa with non horizontal alveolar rim)' /  ventrally_or_posteriorly at_least_some_procumbent,
		366 'Maxillary teeth, spacing' /  'adjacent, closely spaced' 'more widely spaced (at least one third of an alveolar width apart) in the mid-section of the maxilla' 'widely spaced in the mid-section and posteriorly' all_maxillary_teeth_widely_spaced,
		367 'Maxillary teeth, relative length of longest maxillary tooth crown' /  less_than_minimal_height_of_dentary equal_to_or_longer_than_minimal_dentary_height,
		368 'Maxillary teeth, mesial carina' /  present absent,
		369 'Lateral dentary teeth, mesial carina' /  present absent,
		370 'Maxillary and dentary teeth, mesial carina, basal extent' /  to_base_of_crown terminates_basally_above_the_basal_third_of_the_crown,
		371 'Maxillary teeth, mesial portion of the tooth row, expansion of the crown above the base' /  absent present_in_at_least_some_teeth,
		372 'Maxillary teeth, distal portion of the tooth row, expansion of the crown above the base' /  absent present_in_at_least_some_teeth,
		373 'Lateral maxillary and dentary teeth, cross-section at the base' /  ovoid '8-shaped',
		374 'Lateral maxillary and dentary teeth, mesial portion of the tooth row, labiolingual compression of the crown (CBR=CBW/CBL)' /  'CBR < 0.5' '0.5 < CBR < 0.75' 'CBR > 0.75',
		375 'Lateral maxillary and dentary teeth, distal portion of the tooth row, labiolingual compression of the crown (CBR=CBW/CBL)' /  'CBR < 0.5' '0.5 < CBR < 0.75' 'CBR > 0.75',
		376 'Lateral maxillary and dentary teeth, mesial portion of the tooth row, position of the tooth apex in relation to tooth base' /  above_the_mesial_½ centrally_positioned above_the_distal_½ distally_positioned,
		377 'Lateral maxillary and dentary teeth, distal portion of the tooth row, position of the tooth apex in relation to tooth base' /  above_the_mesial_½ centrally_positioned above_the_distal_½ distally_positioned,
		378 'Maxillary teeth, mesial portion of the tooth row, outline of distal carina in labial or lingual view' /  concave at_least_some_straight at_least_some_convex,
		379 'Maxillary teeth, distal portion of the tooth row, outline of distal carina in labial or lingual view' /  concave at_least_some_straight at_least_some_convex 'sigmoidal, convex basally and concave apically',
		380 'Maxillary teeth, tooth implantation' /  separate_alveoli set_in_an_open_groove,
		381 'Maxillary and dentary teeth, cross-section of roots' /  labiolingually_compressed subcircular_,
		382 'Dentary, teeth' /  present absent,
		383 'Dentary, tooth row, anterior extent [inapplicable in taxa that lack dentary teeth]' /  up_to_symphysis 'ends more posteriorly, anterior end edentulous',
		384 'Dentary, tooth row, posterior extent' /  'extends more posteriorly than the mid-length of the dorsal margin of the dentary' 'ends anterior to the mid-length of the dorsal margin of the dentary',
		385 Number_of_dentary_teeth /  less_than_8 9_to_20 21_to_29 30_or_more,
		386 'Dentary teeth, mesialmost or first and second tooth or alveolus, relative size (mesiodistal length)' /  subequal_to_subsequent_teeth_or_slightly_smaller 'significantly smaller than subsequent teeth (half the size or less)' larger_than_subsequent_teeth,
		387 'Dentary dentition, shape across the tooth row' /  'more or less homodont, teeth of equal height, only decreasing in size somewhat posteriorly' 'gradually increasing from the anterior end towards the mesial mid-section and then decreasing again' 'with one or more non-gradual transitions in tooth shape',
		388 'Dentary dentition, tooth implantation' /  separate_alveoli set_in_an_open_groove,
		389 'Dentary dentition, mesial teeth, direction (in relation to the alveolar rim, so as to consider taxa with non horizontal alveolar rim)' /  dorsally_or_posteriorly_inclined at_least_some_procumbent,
		390 'Dentary dentition, distal teeth, direction (in relation to the alveolar rim, so as to consider taxa with non horizontal alveolar rim)' /  dorsally_or_posteriorly_inclined at_least_some_procumbent,
		391 'Mesial teeth, mesial carina, shape of denticles' /  'rounded and symmetrically convex, or slightly asymmetrical' 'strongly asymmetrical, hooked apically',
		392 'Mesial teeth, distal carina, shape of denticles' /  'rounded and symmetrically convex, or slightly asymmetrical' 'strongly asymmetrical, hooked apically',
		393 'Lateral teeth, mesial carina, shape of denticles' /  'rounded and symmetrically convex, or slightly asymmetrical' 'strongly asymmetrical, hooked apically',
		394 'Lateral teeth, distal carina, shape of denticles' /  ' rounded and symmetrically convex, or slightly asymmetrical' 'strongly asymmetrical, hooked apically',
		395 'Dentition, serrations, relative size' /  numerous_small_denticles few_large_denticles_,
		396 'Lateral tooth crowns, pronounced enamel wrinkles adjacent to the carinae [Cannot be coded for taxa for which only one or few teeth are known]' /  generally_absent present_in_at_least_some_teeth_in_at_least_some_carinae,
		397 'Mesial tooth crowns, vertical striations' /  generally_absent 'present in at least some crowns and/or at least one side of the crown',
		398 'Lateral tooth crowns, vertical striations' /  generally_absent 'present in at least some crowns and/or at least one side of the crown',
		399 Development_of_Atlantal_epipophyses /  'spike-like, approximately, as long as articular surface of atlantal postzygapophysis' 'strongly elongate and rod-like in lateral view' expanded_and_triangular_in_lateral_view,
		400 Axial_diapophyses /  0_moderate '1 reduced or absent ( Wang et al' '2017 : C336)',
		401 Axial_parapophyses /  0_prominent_or_moderate '1 reduced or absent ( Wang et al' '2017 : C337)',
		402 Axial_neural_spine /  '0 flared transversely and sheet-like' 1_compressed_mediolaterally anteroposteriorly_reduced 'and rodlike ( Wang et al' '2017 : C338)',
		403 Epipophyses_on_axial_postzygapophyses /  0_absent '1 present ( Wang et al' '2017 : C339)',
		404 Form_of_axial_epipophyses /  0_present_as_small_ridges '1 strongly pronounced ( overhanging the zygapophyses) ( Wang et al' '2017 : C340)',
		405 Pleurocoel_in_axis /  0_absent '1 present ( Wang et al' '2017 : C341)',
		406 'Axis , orientation of intercentrum ventral surface' /  0_horizontal_or_slightly_anteroventral '1 tilted anterodorsally ( Wang et al' '2017 : C342)',
		407 'Axis , morphology of spinopostzygapophyseal lamina' /  0_broad 'well-developed' '1 invaginated ( Wang et al' '2017 : C343)',
		408 'Axis , profile of centrum in ventral view' /  '0 pinched posterior to central / intercentral junction' '1 lateral edges roughly parallel throughout their length ( Wang et al' '2017 : C344)',
		409 Rugose_scar_for_interspinous_ligament_on_the_posterior_aspect_of_the_axial_neural_arch /  0_absent_or_poorly_developed 1_strongly_developed 'projects posteriorly ( Wang et al' '2017 : C345)',
		410 Bifurcation_of_the_caudodorsal_aspect_of_the_axial_neural_spine /  0_absent '1 present ( Wang et al' '2017 : C346)',
		411 Number_of_cervical_vertebrae_ORDERED /  0_7_or_less 1_8 2_9 3_10 '4 11 -13' '5 14 or more ( Wang et al' '2017 : C347)',
		412 Neural_spine_of_third_cervical_vertebra /  0_similar_to_spines_of_more_posterior_cervicals '1 anteroposteriorly slender and strongly backswept ( New' see_Sereno_et_al '1994 )',
		413 Pneumatic_recesses_or_foramina_in_cortical_surfaces_of_centra_in_postaxial_cervical_vertebrae /  absent 'present, but pneumaticity absent or strongly reduced in anterior postaxial cervicals' present,
		414 Number_of_pneumatic_foramina_in_cortical_surface_of_cervical_centra /  two one,
		415 Arrangement_of_pneumatic_foramina_in_cortical_surface /  0_one_in_anterior_half_of_lateral_surface_one_in_posterior_half '1 both in anterior half  (Wang et al 2017 : C350)',
		416 Anterior_cortical_foramina_in_cervical_vertebrae_developed_as /  0_deep_depressions '1 foramina ( Wang et al' '2017 : C351)',
		417 Interior_pneumatic_spaces_in_presacral_vertebrae_ORDERED /  0_apneumatic '1 Structure camerate ( few chambers)' '2 Structure camellate ( many chambers separated by delicate lamellae) ( Wang et al' '2017 : C352)',
		418 Ventral_surface_of_anterior_cervicals /  0_keeled 1_smooth '2 ventral depression ( Wang et al' '2017 : C353)',
		419 Posterolateral_crests_on_lateral_surfaces_of_cervical_centra /  0_absent '1 present ( Wang et al' '2017 : C354)',
		420 'Anterior cervical centra length ORDERED 0 less than twice transverse centrum width ; 1 between two and three time transverse width ; 2 three to five times transverse width ( Wang et al. , 2017' /  'C355)' State_1 State_2,
		421 'Relative width of anterior articular facet of anterior cervical vertebrae (modifid from Wang et al., 2017: C356)' /  'approximately as high as wide or higher (width/height ratio 1.1 or lower)' 'significantly wider than high (ratio more than 1.15)',
		422 'Neural canal emarginates anterior articular surface of anterior cervical vertebrae (modified from Wang et al., 2017: C356)' /  no 'yes, articular surface extends higher than floor of neural canal lateral to it',
		423 'Ventral margin of anterior articular facet of anterior cervical vertebrae (not considering the parapophyses)' /  notably_convex more_or_less_straight notably_concave,
		424 Anterior_cervical_centra_relative_length /  0_level_with_or_shorter_than_posterior_extent_of_neural_arch '1 centra extending beyond posterior limit of neural arch ( Wang et al' '2017 : C357)',
		425 Anterior_articulation_surfaces_of_cervical_centra /  concave flat_to_very_slightly_convex notably_convex heterocoelous,
		426 Extend_of_anterior_convexity_in_opisthocoelous_cervicals /  'moderate, not semicircular' 'semicircular, accounts for more than half of the length of the centrum length excluding the convexity',
		427 Posterior_articular_surface_of_cervical_vertebrae /  slightly_concave 'deeply concave, cup-shaped' hetercoelous,
		428 Carotid_process_on_posterior_cervical_centra /  0_absent '1 present ( Wang et al' '2017 : C359)',
		429 Epipophyses_in_anterior_cervical_vertebrae /  0_absent_or_poorly_developed '1 well-developed ( Wang et al' '2017 : C360)',
		430 'Form of well-developed cervical epipophyses' /  0_proximal_to_postzygapophyseal_facets '1 strongly overhanging postzygapophyseal facets ( Wang et al' '2017 : C361)',
		431 'Prezygapophyseal-epipophyseal lamina on dorsal surface of neural arch' /  0_absent_or_poorly_developed 1_low_lamina_anterior_to_middle_cervicals '2 extending anteriorly from epipophysis as a mediolaterally thin ridge that separates dorsal surface of diapophysis from rest of dorsal neural arch ( Wang et al' '2017 : C362)',
		432 'Postzygapophyses of cervical vertebrae 2 -4' /  '0 well-separated' or_connected_only_at_the_base '1 medially connected along their entire length by a intrazygapophyseal lamina that is dorsally concave for attachment of the interspinous ligaments ( Wang et al' '2017 : C363)',
		433 'Cervical neural spines of anterior and mid-cervicals' /  'ORDERED : 0 anteroposteriorly long' 1_anteroposteriorly_short_and_centered_on_neural_arch giving_arch_an_X_shape_in_dorsal_view 2_extremely_short_anteroposteriorly 'less than 1 / 3 length of neural arch ( Wang et al' '2017 : C364)',
		434 Cervical_neural_spine_height_ORDERED /  0_dorsoventrally_tall subequal_to_or_exceeding_height_of_neural_arch_from_centrum_to_base_of_neural_spine 1_moderate less_than_neural_arch_height '2 strongly reduced ( Wang et al' '2017 : C365)',
		435 Prezygapophyses_in_anterior_cervicals /  0_transverse_distance_between_prezygapophyses_less_than_width_of_neural_canal '1 prezygapophyses situated lateral to the neural canal ( Wang et al' '2017 : C366)',
		436 Prezygapophyses_in_anterior_postaxial_cervicals /  0_straight 1_anteroposteriorly_convex 'flexed ventrally anteriorly ( Wang et al' '2017 : C367)',
		437 Centra_of_cervicodorsal_vertebrae_with_convex_anterior_articular_surface /  0_perimeter_of_anterior_articular_surface_not_rimmed_by_a_flattened_peripheral_band 1_flat 'forming a distinct rim ( Wang et al' '2017 : C368)',
		438 Position_of_cervical_neural_spine_on_centrum /  centrally_positioned positioned_on_the_anterior_half_of_the_centrum,
		439 'Development of pre- and postspinal fossae in postaxial cervical vertebrae' /  narrow broad,
		440 'Postaxial cervical and anterior dorsal vertebrae , Pneumatic fossae or foramina on dorsal surface of neural arch posterior to the prezygapophysis ( supravertebral diverticulum)' /  0_absent 1_present_on_vertebrae_near_the_cervicodorsal_junction '2 fossae present on vertebrae near the cervicodorsal junction and extend into more anterior cervical vertebrae ( Wang et al' '2017 : C372)',
		441 'Anterior prongs on postaxial cervical epipophyses in C5-C9' /  0_absent '1 present ( Wang et al' '2017 : C373)',
		442 Accessory_fossa_on_posterodorsal_surface_of_transverse_processes_in_middle_to_posterior_cervical_vertebrae_ORDERED /  0_absent 1_present_as_a_fossa '2 fossa is invasively pneumatized ( Wang et al' '2017 : C374)',
		443 Height_of_cervical_epipophyses /  0_at_or_below_height_of_neural_spine_without_hypertrophy 1_above_height_of_neural_spine hypertrophied 'and sometimes dorsolaterally directed in mid-cervicals ( Wang et al' '2017 : C375)',
		444 Posterior_pleurocoel_in_postaxial_presacral_vertebrae /  0_fossa_only '1 fossa with pneumatic foramen ( Wang et al' '2017 : C376)',
		445 'Cervical vertebrae , middle , shape of anterior pleurocoel' /  0_round '1 anteroposteriorly elongate ( Wang et al' '2017 : C377)',
		446 Ventral_surface_of_middle_cervicals /  0_keeled_sometimes_bearing_a_shallow_groove_along_the_keel 1_smooth_convex_or_flat '2 craniocaudally elongate ventral depression (Wang et al 2017 : C378)',
		447 'Posterior cervical centrum ( 8 -10 in theropods) length' /  0_roughly_twice_as_long_as_the_width_of_the_anterior_centrum_face_or_more '1 less than 1.5 times width of the anterior centrum face ( Wang et al' '2017 : C379)',
		448 Invasive_pneumatization_of_the_infradiapophyseal_fossa_in_cervical_vertebrae /  0_absent 1_present 'pneumatized as a foramen ( Wang et al' '2017 : C380)',
		449 Bifurcation_of_the_neural_spine_in_posteriormost_cervical_vertebrae /  0_absent '1 present ( Wang et al' '2017 : C381)',
		450 'Dorsal vertebrae , morphology of neural spines' /  0_transversely_compressed_sheets 1_transversely_broad_anteriorly_and_posteriorly 'central regions of lateral surface embayed by deep vertical troughs ( Wang et al' '2017 : C382)',
		451 Hypapophyses_in_anterior_dorsals /  0_absent_or_poorly_developed '1 pronounced ( Wang et al' '2017 : C383)',
		452 Pneumatic_foramina_in_the_cortical_surfaces_of_the_centra_in_dorsal_vertebrae_ORDERED /  0_absent '1 present in anterior dorsals ( pectorals)' '2 present in anterior dorsals + mid to posterior dorsals ( past 4th dorsal) ( Wang et al' '2017 : C384)',
		453 'Mid- to posterior dorsal centra articular surfaces ' /  amphiplatyan 'mid-dorsals opisthocoelous, posterior dorsals amphiplatyan' opisthocoelous_up_to_the_sacrum,
		454 Ventral_keel_in_anterior_dorsals /  0_absent_or_very_poorly_developed '1 pronounced ( Wang et al' '2017 : C386)',
		455 Shape_of_dorsal_centra_in_anterior_view /  0_subcircular_or_oval 1_significantly_wider_than_high_in_the_anterior_dorsals '2 significantly wider than high throughout the dorsal column ( Wang et al' '2017 : C387)',
		456 Posterior_dorsal_vertebrae_ORDERED /  'very short, centra much shorter anteroposteriorly than dorsoventrally tall' 'relatively short, centra approximately as tall as long, or only slightly longer' much_longer_than_high,
		457 'Posterior dorsal vertebrae, neural spine, basal webbing between neural spine and transverse process' /  absent present,
		458 'Posterior dorsal vertebrae , orientation of neural spines' /  0_vertically_or_posteriorly '1 anteriorly ( Wang et al' '2017 : C390)',
		459 'Anterior dorsal vertebrae, height of neural arch (as measured from the floor of the neural canal to the roof of the transverse process)' /  less_than_height_of_centrum 'hypaxially inflated, height subequal or greater than that of centrum',
		460 'Anterior dorsal vertebrae , anterior and posterior infrazygapophyseal fossae' /  0_single '1 with one or more accessory centrodiapophyseal laminae dividing fossa into multiple chambers ( Wang et al' '2017 : C392)',
		461 Transverse_processes_of_anterior_dorsal_vertebrae /  0_subhorizontal_to_dorsally_inclined '1 pendant ( Wang et al' '2017 : C393)' 0_proximodistally_long_and_anteroposteriorly_thin 1_proximodistally_short 'anteroposteriorly wide ( Wang et al' '2017 : C406)',
		462 Parapophyseal_facets_of_anterior_dorsal_vertebrae /  '0 moderate in size ( less than half height of centrum)' '1 hypertrophied ( greater than two thirds centrum height) ( Wang et al' '2017 : C394)',
		463 'Hyposphene-hypantrum articulation in dorsal vertebrae and / or posterior cervicals' /  0_absent '1 present ( Wang et al' '2017 : C395)',
		464 'Step-like ridge lateral to hyposphene running posterodorsally from the dorsal border of the neural canal to the posterior edge of the postzgyapophyses of dorsal vertebrae ( visible in lateral view)' /  0_absent '1 present ( Wang et al' '2017 : C396)',
		465 Posterior_dorsal_prezygapophyses /  'steeply inclined mediodorsally ( angle from the horizontal > 30°)' 'subhorizontal ( angle < 30° > 0°)' slightly_inclined_laterodorsally,
		466 'Postzygapophyses of middle and posterior dorsal vertebrae in posterior view:' /  '0 with straight to slightly mediolaterally concave articular surface; ' '1 with markedly concave articular facets with ventrolaterally flexed lateral margins (modified from Rauhut & Pol 2021: C397)',
		467 Postzygapophyses_in_middle_to_posterior_dorsal_vertebrae /  level_with_the_posterior_base_of_the_transverse_process offset_ventrally_from_the_level_of_the_posterior_base_of_the_transverse_process,
		468 Lateral_rims_of_the_postzygapophyses_and_postzygodiapophyseal_lamina_in_middle_to_posterior_dorsals /  confluent_or_only_distinguished_by_a_slight_concavity 'separated by a deep, U-shaped incision that is visible in dorsal or posterior view',
		469 Postzygapophyses_of_dorsal_vertebrae /  0_abutting_one_another_above_neural_canal opposite_hyposphenes_meet_to_form_lamina 1_zygapophyses_placed_lateral_to_neural_canal_and_separated_by_groove_for_interspinous_ligaments 'hyposphenes separated ( Wang et al' '2017 : C398)',
		470 Ventral_surface_of_posterior_dorsal_vertebrae /  0_transversely_convex 1_transversely_flattened 'sometimes with very shallow midline sulcus ( new character)',
		471 Neural_spines_on_posterior_dorsal_and_sacral_vertebrae_in_lateral_view /  0_rectangular_or_square 1_anteroposteriorly_expanded_distally 'fan-shaped' 2_expand_gradually_dorsally 'funnel-shaped ( modified from Wang et al' '2017 : C399)',
		472 Neural_spines_of_dorsal_vertebrae_in_dorsal_view /  0_not_expanded_distally '1 expanded laterally in dorsal view to form spine table ( Wang et al' '2017 : C400)',
		473 Scars_for_interspinous_ligaments /  0_terminate_at_apex_of_neural_spine_in_dorsal_vertebrae '1 terminate below apex of neural spine ( Wang et al' '2017 : C401)',
		474 Neural_spines_of_posterior_dorsals_ORDERED /  0_broadly_rectangular_and_approximately_as_dorsoventrally_high_as_anteroposteriorly_long 1_high_rectangular significantly_dorsoventrally_higher_than_anteroposteriorly_long 2_very_tall 'more than 3 times as tall as wide ( Wang et al' '2017 : C402)',
		475 'Hook-like extension on anterior end of dorsal neural spines in lateral view' /  0_absent '1 present ( with associated depression immediately caudal to the projection for interspinous ligament attachment) ( Wang et al' '2017 : C403)',
		476 Parapophyses_of_posterior_trunk_vertebrae /  0_flush_with_neural_arch_or_only_slightly_projecting 1_project_far_laterally 'sometimes visible lateral to diapophyses in dorsal view ( Wang et al' '2017 : C404)',
		477 Parapophyses_in_posteriormost_dorsals /  0_on_same_level_as_transverse_process '1 distinctly below transverse process ( Wang et al' '2017 : C405)',
		478 Transverse_processes_of_anterior_dorsal_vertebrae /  proximodistally_long_and_anteroposteriorly_thin 'proximodistally short, anteroposteriorly wide',
		479 'Paradiapophyseal lamina in mid-dorsal vertebrae' /  0_absent_or_weak '1 pronounced ( Wang et al' '2017 : C407)',
		480 'Dorsal vertebrae , anterior , size of pneumatic foramen in centrum' /  0_small '< 50% anteroposterior length of centrum' 1_enlarged '> 50% anteroposterior length of centrum ( Wang et al' '2017 : C408)',
		481 'Sacral vertebrae , orientation of ventral margin of middle centra' /  0_approximately_horizontal '1 strongly arched ( Wang et al' '2017 : C410)',
		482 Number_of_vertebrae_incorporated_into_sacrum_ORDERED /  0_two 1_three 2_four_or_five 3_six 4_seven_or_eight '5 nine or more ( Wang et al' '2017 : C411)',
		483 Foramina_in_cortical_surfaces_of_centra_of_sacral_vertebrae_ORDERED /  0_absent 1_present_on_only_some_sacrals '2 present on all sacrals ( Wang et al' '2017 : C412)',
		484 Ventral_surface_of_posterior_sacral_centra /  0_convex 1_flattened_ventrally sometimes_with_shallow_sulcus 2_centrum_strongly_constricted_transversely 'ventral surface keeled ( Wang et al' '2017 : C413)',
		485 'Transverse dimensions of mid-sacral centra relative to other sacral centra' /  0_subequal '1 mediolaterally narrower ( Wang et al' '2017 : C414)',
		486 Sacral_vertebrae /  0_with_unfused_zygapophyses '1 with fused zygapophyses forming a sinuous ridge in dorsal view ( Wang et al' '2017 : C415)',
		487 Last_sacral_centrum /  0_with_flat_posterior_articulation_surface '1 convex articulation surface ( Wang et al' '2017 : C416)',
		488 Fenestrae_between_neural_spines_of_sacral_vertebrae /  0_absent '1 present ( Wang et al' '2017 : C417)',
		489 Sacral_ribs /  '0 slender and well-separated' 1_forming_a_more_or_less_continuous_sheet_in_ventral_or_dorsal_view '2 very massive and strongly expanded ( Wang et al' '2017 : C418)',
		490 'Sacral vertebrae , pneumaticity of neural arches' /  0_weak_or_absent '1 paired fossae ventral to diapophyses ( Wang et al' '2017 : C419)',
		491 Number_of_caudal_vertebrae_ORDERED /  0_8_or_less '1 9 -19' '2 20 -25' '3 26 -40' '4 41 -60' '5 > 60 ( Wang et al' '2017 : C420)',
		492 Degree_of_fusion_of_distal_caudal_vertebrae /  0_fusion_absent '1 few vertebrae partially ankylosed ( intervening elements are well-discernable)' '2 vertebrae completely fused into a pygostyle ( Wang et al' '2017 : C421)',
		493 'Anterior to mid-caudal vertebrae , depressions or pneumatic foramina in centrum' /  absent large_pronounced_pleurocentral_depressions_on_the_dorsal_part_of_the_lateral_side pneumatic_foramina_present,
		494 Caudal_centra /  0_amphiplatyan '1 procoelous ( Wang et al' '2017 : C423)',
		495 Shape_of_anterior_caudal_centra /  0_oval '1 subrectangular and box-like' '2 laterally compressed with a ventral keel ( Wang et al' '2017 : C424)',
		496 Ventral_surface_of_anterior_caudals /  0_convex 1_with_a_distinct_keel_sometimes_bearing_a_narrow_shallow_groove_on_its_midline '2 grooved without a keel ( Wang et al 2017 C425)',
		497 Relative_length_of_distal_caudal_centra /  0_much_longer_than_centrum_height '1 subequal in length to centrum height ( Wang et al' '2017 : C426)',
		498 Caudal_vertebrae /  0_with_distinct_transition_point from_shorter_centra_with_long_transverse_processes_proximally_to_longer_centra_with_small_or_no_transverse_processes_distally 1_homogeneous_in_shape 'with no transition point ( Wang et al' '2017 : C427)',
		499 Position_of_transition_point_ORDERED /  0_distal_to_the_tenth_caudal_vertebra 1_between_the_7th_and_10th_caudal_vertebrae '2 proximal to the 7th caudal vertebra ( Wang et al' '2017 : C428)',
		500 Location_of_transverse_processes_of_proximal_caudals /  0_centrally_positioned_on_centrum '1 anteriorly displaced ( Wang et al' '2017 : C429)',
		501 'Anterior caudal vertebrae, anterior centrodiapophyseal lamina' /  absent present_as_low_ridge present_as_a_lamina,
		502 'Anterior caudal vertebrae, posterior centrodiapophyseal lamina' /  absent present_as_low_ridge present_as_a_lamina,
		503 'Anterior caudal vertebrae, accessory posterior centrodiapophyseal lamina' /  absent present,
		504 'Anterior caudal vertebrae, pneumatic foramen in prezygapophyseal centrodiapophyseal fossa' /  absent present,
		505 'Anterior caudal vertebrae, pneumatic foramen in centrodiapophyseal fossa' /  absent present,
		506 'Anterior caudal vertebrae, pneumatic foramen in postzygapophyseal centrodiapophyseal fossa' /  absent present,
		507 'Anterior to mid caudal vertebrae, neural spine, depression on lateral side of base of neural spine, defined anteromedially by the spinoprezygapophyseal lamina' /  absent present,
		508 'Mid-caudal vertebrae, lateral ridge extending anteriorly from the dorsal surface of the base of the transverse process' /  absent present,
		509 'Mid-caudal vertebrae, lateral ridge extending posteriorly from the base of the transverse process towards the posterodorsal end of the vertebral centrum' /  absent present,
		510 'Mid-caudal vertebrae, anterior entrance of neural canal' /  'simple, broad, anteriorly directed rim' 'laterally flared, funnel-like ',
		511 Neural_spines_on_distal_caudals_ORDERED /  0_form_a_low_ridge 1_spine_absent '2 midline sulcus in center of the neural arch ( Wang et al' '2017 : C431)',
		512 Neural_spines_of_caudal_vertebrae /  0_simple_undivided '1 separated into anterior and posterior alae throughout much of caudal sequence ( Wang et al 2017 : C432)',
		513 'Neural spines of mid-caudals (modified from Wang et al., 2017: C433) not ordered' /  '0 elongate plate-like and posteriorly inclined' 'rod-like ( approximately as broad transversely as long anteroposteriorly) and posteriorly inclined' anteroposteriorly_short_and_vertical 'subrectangular and sheet-like' inconspicuous_low_midline_ridge_or_absent,
		514 Prezygapophyses_of_distal_caudal_vertebrae /  '0 between 1 / 3 and whole centrum length' '1 with extremely long extensions of the prezygapophyses ( up to 10 vertebral segments in some taxa)' 2_very_short_anteroposteriorly 'as in Archaeopteryx lithographica ( Wang et al' '2017 : C434)',
		515 'Anterior margin of neural spines of anterior mid-caudal vertebrae' /  0_straight 1_with_distinct_kink 'dorsal part of anterior margin more strongly inclined posteriorly than ventral part ( Wang et al' '2017 : C435)',
		516 'Hyposphene-hypantrum articulations in proximal to mid-caudal vertebrae' /  0_absent '1 present ( Wang et al' '2017 : C436)',
		517 Transverse_processes_of_anterior_caudals /  0_subhorizontal_or_slightly_upturned '1 steeply angled ( > ~35-40 degrees) ( Wang et al' '2017 : C437)',
		518 Ventrodistal_bony_ridge_on_the_distal_end_of_the_transverse_processes_in_anterior_caudal_vertebrae /  0_absent '1 present ( Wang et al' '2017 : C438)',
		519 Distal_expansion_of_transverse_processes_in_proximal_to_middle_caudals /  0_absent '1 craniocaudal expansion present ( Wang et al' '2017 : C439)',
		520 Cervical_ribs_with_anteroposteriorly_elongate_craniolateral_processes /  0_absent '1 present ( Wang et al' '2017 : C440)',
		521 'Mid-cervical ribs bifurcate distally into rib and styliform process' /  0_absent '1 present ( Wang et al' '2017 : C441)',
		522 Shaft_of_cervical_ribs_ORDERED /  0_broad_and_shorter_than_vertebra 1_slender_and_longer_than_vertebra_to_which_they_articulate '2 anteroposteriorly longer than the articulating vertebra and the posteriorly adjacent vertebra combined ( Wang et al' '2017 : C442)',
		523 Posterior_cervical_ribs_and_centra /  0_separate '1 fused ( Wang et al' '2017 : C443)',
		524 Cross_section_of_proximal_ends_of_dorsal_ribs /  '0 subcircular or subquadrangular ( intercostal ridge may be present anteriorly or posteriorly)' '1 T-shaped' 'anterior and posterior intercostal ridges both present and strongly projecting ( Wang et al' '2017 : C444)',
		525 'Dorsal ribs, pneumatic opening in the angle of the capitulum and tuberculum, visible in anterior view' /  absent present,
		526 Ossified_uncinate_processes_ORDERED /  absent present_and_free present_and_fused,
		527 Ossified_sternal_ribs /  0_absent '1 present ( Wang et al' '2017 : C447)',
		528 Cranial_process_at_base_of_chevrons /  0_absent '1 present ( Wang et al' '2017 : C449)',
		529 Proximal_surface_of_chevrons /  0_distinct_transverse_ridge_dividing_surface_into_anterior_and_posterior_facets 1_no_ridge 'low mounds may be present laterally ( Wang et al' '2017 : C450)',
		530 Proximal_end_of_chevrons_of_proximal_caudals /  0_short_anteroposteriorly shaft_cylindrical 1_proximal_end_long_anteroposteriorly 'flattened and plate-like ( Wang et al' '2017 : C451)',
		531 'Mid-caudal chevrons' /  '0 rod-like or only slightly expanded ventrally' '1 L-shaped ( Wang et al' '2017 : C452)',
		532 Distal_chevrons /  '0 rod-like or L-shaped' '1 skid-like ( Wang et al' '2017 : C453)',
		533 Distal_caudal_chevrons_ORDERED /  0_simple 1_anteriorly_bifurcate '2 bifurcate at both ends ( Wang et al' '2017 : C454)',
		534 'Sternal midline , caudal end' /  '0 blunt W-shape' '1 V-shape' '2 elongate straight projection ( xiphoid process)' 3_flat '4 rounded ( Wang et al' '2017 : C455)',
		535 Furcula_interclavicular_angle_ORDERED /  0_obtuse '> 90 degrees' 1_between_90_and_70_degrees '2 less than 70 ( Wang et al' '2017 : C456)',
		536 Ossified_sternal_plates /  0_separate_in_adults '1 fused ( Wang et al' '2017 : C457)',
		537 Ventral_midline_keel_on_sternum /  0_absent '1 present ( Wang et al' '2017 : C458)',
		538 Sternum /  0_without_distinct_lateral_xiphoid_process_posterior_to_costal_margin '1 with lateral xiphoid process ( Wang et al' '2017 : C459)',
		539 Furcula_shape /  '0 v-shaped' '1 u-shaped' 'with bowed epicleidea ( Wang et al' '2017 : C461)',
		540 Hypocleidium_on_furcula /  0_absent '1 present ( Wang et al' '2017 : C462)',
		541 Articular_facet_of_coracoid_on_sternum /  0_anterolateral_or_more_lateral_than_anterior '1 almost anterior ( Wang et al' '2017 : C463)',
		542 Anterior_edge_of_sternum /  0_grooved_for_reception_of_coracoids '1 without grooves ( Wang et al' '2017 : C464)',
		543 Coracoid_in_lateral_view_ORDERED /  0_subcircular with_low_ventral_blade_and_no_or_small_posterior_process 1_shallow_ventral_blade_with_long_posterior_process 2_subquadrangular_with_extensive_ventral_blade '3 strut-like' 'very tall ventral blade with little or no posterior process ( Wang et al' '2017 : C466)',
		544 Posterior_edge_of_coracoid /  0_not_or_shallowly_indented_below_glenoid 1_posterior_edge_of_coracoid_deeply_notched_just_ventral_to_glenoid 'glenoid lip everted ( Wang et al' '2017 : C467)',
		545 Anterior_surface_of_coracoid_ventral_to_glenoid_fossa /  0_unexpanded 1_expanded 'forms triangular subglenoid fossa bounded laterally by coracoid tuber ( Wang et al' '2017 : C468)',
		546 Coracoid_tubercle /  0_absent '1 present ( Wang et al' '2017 : C469)',
		547 Coracoid_tubercle_form /  0_anteroposteriorly_short 'mound-like' 1_anteroposteriorly_long 'ridge-like ( Wang et al' '2017 : C470)',
		548 Coracoid_foramen /  0_present '1 absent ( Wang et al' '2017 : C471)',
		549 Scapula_shape_ORDERED /  '0 extremely broad ( ratio length / minimal height of shaft < 5 )' '1 short and broad ( ratio length / minimal height of shaft 5 < x < 9 )' '2 slender and long ( ratio > 10 ) ( Wang et al' '2017 : C472)',
		550 Scapulocoracoid_junction_anterior_surface /  0_indented_or_notched_between_the_scapular_acromial_process_and_the_coracoid_suture '1 smoothly curved and uninterrupted across the contact between the scapula and coracoid ( Wang et al' '2017 : C473)',
		551 'Scapula and coracoid junction , preacromial groove ORDERED' /  0_absent 1_moderate_groove_present '2 very deep groove present ( Wang et al' '2017 : C474)',
		552 Lateral_glenoid_lip_on_the_coracoid /  absent_or_indistinct 'marked as a distinct, laterally directed ridge, also visible in posteroventral view',
		553 'Ratio of glenoid height to pre-glenoid length of the coracoid' /  '0 > 0.25' '1 less than or equal to 0.25 ( Wang et al' '2017 : C476)',
		554 'Scapula , size of acromion process' /  'moderate, distance from tip of acromion to scapular shaft equal or less than width of scapular shaft' 'marked, distance from tip of acromion to scapular shaft more than width of scapular shaft ',
		555 Anterodorsal_scapular_flange /  absent present,
		556 'Scapula , midshaft expansion of blade' /  0_absent '1 present ( Wang et al' '2017 : C479)',
		557 Scapula_articulation /  '0 articulated at the shoulder ( proximal) end of the coracoid' '1 well below it ( Wang et al' '2017 : C480)',
		558 Acromion_margin_of_scapula /  0_continuous_with_blade '1 anterior edge enlarged and projects anteriorly at approximately a right angle ( Wang et al' '2017 : C481)',
		559 Flange_on_supraglenoid_buttress_on_scapula /  0_absent '1 present ( Wang et al' '2017 : C482)',
		560 Distal_end_of_scapula /  0_expanded '1 not expanded ( Wang et al' '2017 : C483)',
		561 Glenoid_fossa /  0_faces_posteriorly_or_posterolaterally '1 faces laterally ( Wang et al' '2017 : C484)',
		562 Scapula_and_coracoid /  0_separate '1 fused to form scapulocoracoid ( Wang et al' '2017 : C485)',
		563 Scapula_and_coracoid_orientation /  0_continuous_arc_in_posterior_and_anterior_views '1 coracoid inflected medially scapulocoracoid L-shaped in anterior view ( Wang et al 2017 : C486)',
		564 Scapula_length /  0_longer_than_humerus '1 shorter than humerus ( Wang et al' '2017 : C487)',
		565 Humeral_robusticity /  '0 Total length / midshaft width in anterior view < 10' '1 Total length / midshaft width in anterior view = 10 or more ( Wang et al' '2017 : C488)',
		566 'Humerus , deltopectoral crest , projection' /  0_anteriorly_or_ventrally_directed '1 laterally deflected ( Wang et al' '2017 : C489)',
		567 'Well-developed olecranon fossa on the caudal face of the distal end of the humerus' /  absent present,
		568 Distal_humeral_condyles /  0_rounded '1 flat ( Wang et al' '2017 : C491)' 0_primarily_developed_on_distal_end_of_humerus but_may_have_some_articular_surface_extending_to_anterior_edge 1_limited_to_anterior_surface 'condylar surfaces not present on distal end ( Wang et al' '2017 : C505)',
		569 'Humerus, relative orientation of proximal & distal condyles in anteroposterior view' /  subparallel distal_condyles_notably_canted_medially_,
		570 Humerus_in_anterior_view /  straight 'bowed laterally, lateral side slightly convex and medial side notably concave',
		571 Deltopectoral_crest_length_ORDERED /  0_Approximately_one_quarter_humeral_length_or_less 1_approximately_one_third_humeral_length '2 greater than one half humeral length ( Wang et al' '2017 : C493)',
		572 Deltopectoral_crest /  'large and distinct, proximal end of humerus quadrangular in anterior view' 'less pronounced, forming an arc rather than being quadrangular' 'very weakly developed, proximal end of humerus with convex edges' extremely_long_anteroposteriorly,
		573 Deltopectoral_crest_orientation /  0_longitudinal '1 oblique distolaterally and distal end of crest oriented laterally rather than anteriorly from the humeral shaft ( Wang et al' '2017 : C495)',
		574 'Humerus, pronounced longitudinal groove on the posteromedial side of the proximal end' /  absent present,
		575 Lateral_surface_of_distal_end_of_deltopectoral_crest /  0_smooth '1 with distinct muscle scar near lateral edge along distal end of crest for insertion of biceps muscle ( Wang et al' '2017 : C496)',
		576 Lateral_tubercle_on_humeral_shaft_distal_to_deltopectoral_crest /  absent present,
		577 'Ratio femur / humerus ORDERED' /  0_more_than_2.5 1_between_1.2_and_2.2 '2 1 or less ( Wang et al' '2017 : C497)',
		578 Outline_of_proximal_articular_facet_of_humerus /  '0 broadly oval ( more than twice as broad transversely than anteroposteriorly)' '1 distinctly convex often globular ( less than twice as broad anteroposteriorly than transversely) ( Wang et al 2017 : C498)',
		579 Internal_tuberosity_of_humerus /  0_small_and_confluent_with_humeral_head 1_offset_from_humeral_head_by_distinct_notch_often_projects_proximally_above_humeral_head '2 hypertrophied but not distinct from humeral head ( as in Baryonyx walkeri) ( Wang et al 2017 : C499)',
		580 Shape_of_internal_tuberosity_on_humerus_in_anterior_view /  0_triangular_often_rounded '1 rectangular ( Wang et al 2017 : C500)',
		581 Greater_tubercle_of_humerus /  indistinct_and_confluent_with_humeral_head forms_a_pronounced_proximolateral_edge_and_slightly_separated_from_humeral_head_by_a_slightly_concave_surface forms_a_pronounced_proximolateral_edge_and_strongly_separated_from_humeral_head_by_a_marked_concavity,
		582 Placement_of_greater_tubercle_of_humerus /  lateral_to_humeral_head_near_proximal_end offset_distally_from_humeral_head_towards_the_deltopectoral_crest_,
		583 Humerus_in_lateral_view /  0_sigmoidal '1 straight ( Wang et al' '2017 : C501)',
		584 Transverse_width_of_distal_humerus_ORDERED /  greater_than_2.7_times_shaft_width between_2_and_2.5_times_humeral_shaft_width less_than_twice_shaft_width,
		585 Distal_humeral_condyles /  directed_mainly_distally directed_mainly_anteriorly,
		586 Ulnar_shaft /  0_straight '1 bowed ( Wang et al' '2017 : C506)',
		587 Olecranon_process_of_ulna_ORDERED /  0_absent_or_weakly_developed '1 well-developed' '2 hypertrophied ( Wang et al' '2017 : C507)',
		588 Shape_of_olecranon_process /  0_transversely_broad 1_mediolaterally_thin 'blade-like ( Wang et al' '2017 : C508)',
		589 Crest_extending_along_posterior_surface_of_ulnar_shaft_from_olecranon_process /  0_absent '1 present ( Wang et al' '2017 : C509)',
		590 Proximal_surface_of_ulna /  0_single_continuous_articular_facet '1 divided into two distinct fossae ( Wang et al' '2017 : C510)',
		591 Proximal_end_of_the_ulna_in_proximal_view /  0_without_extensive_coronoid_process_and_radial_process_on_radial_side_of_proximal_end 1_coronoid_and_radial_processes_large 'at right angles to each other in proximal view ( Wang et al' '2017 : C511)',
		592 Distal_articular_surface_of_ulna /  0_flat 1_convex 'semilunate surface ( Wang et al' '2017 : C512)',
		593 Distal_condyle_articular_surface_of_ulna /  0_unexpanded_or_spatulate articular_surface_limited_to_distal_end 1_bulbous 'trochlear articular surface extends onto dorsal surface of ulna ( Wang et al' '2017 : C513)',
		594 Radius_length_ORDERED /  0_less_than_half_the_length_of_humerus 1_more_than_half_the_length_of_humerus '2 longer than the humerus ( Wang et al' '2017 : C514)',
		595 Radial_shaft /  0_straight '1 bowed laterally ( Wang et al' '2017 : C515)',
		596 Radius_and_ulna /  '0 well-separated' '1 with distinct adherence or syndesmosis distally ( Wang et al' '2017 : C516)',
		597 Ossified_carpals /  0_absent '1 present ( Wang et al' '2017 : C517)',
		598 'Lateral proximal carpal ( ulnare?)' /  0_quadrangular '1 triangular in proximal view ( Wang et al' '2017 : C518)',
		599 Trochlea_on_the_proximal_surface_of_distal_carpal_1 /  0_absent '1 present ( Wang et al' '2017 : C519)',
		600 Distal_carpals /  0_two_distal_carpals_in_contact_with_metacarpals 'one covering the base of metacarpal I ( and perhaps contacting metacarpal II)' the_other_covering_the_base_of_metacarpal_II '1 single distal carpal capping metacarpal I and II ( Wang et al' '2017 : C520)',
		601 Semilunate_carpal_and_proximal_ends_of_metacarpals_in_adults /  0_unfused '1 semilunate fused to the alular ( I) metacarpal' '2 semilunate fused to the major ( II) and minor ( III) metacarpals' '3 fusion of semilunate and all metacarpals ( Wang et al' '2017 : C521)',
		602 'Manual length ( measured as the average length of digit positions I-III) ORDERED' /  0_accounts_for_less_than_0.3_of_the_total_length_of_humerus_plus_radius 1_more_than_0.3_but_less_than_0.4_of_the_total_length_of_humerus_plus_radius '2 more than 0.4 of the total length of humerus plus radius ( Wang et al' '2017 : C522)',
		603 'Longest metacarpal / Longest metatarsal' /  0_greater_than_0.5 '1 less than 0.5 ( Wang et al' '2017 : C523)',
		604 'Longest digit of the manus , including metacarpals' /  0_third_position 1_second_and_third_roughly_equal 2_second_position '3 first position ( present in some Alvarezsauroidea) ( Wang et al' '2017 : C524)',
		605 'Tab on dorsomedial ( ulnar) aspect of medial most metacarpal with phalanges , overlapping adjacent metacarpal' /  0_absent '1 present ( Wang et al' '2017 : C526)',
		606 Asymmetry_of_distal_condyles_of_metacarpal_on_second_manual_digit_counting_medial_to_lateral /  0_absent '1 present ( Wang et al' '2017 : C527)',
		607 'Prominent tendon / ligament attachment on the dorsal surface of the second position metacarpal immediately proximal to the distal condyles / extensor ligament pits' /  0_absent '1 present ( Wang et al' '2017 : C528)',
		608 Rectangular_buttress_on_ventrolateral_surface_of_proximal_end_of_first_position_metacarpal /  0_absent '1 present ( Wang et al' '2017 : C529)',
		609 Ventrolateral_tab_on_the_proximolateral_surface_of_first_position_metacarpal /  0_absent '1 present ( Wang et al' '2017 : C530)',
		610 Shaft_of_metacarpal_I /  0_straight_or_slightly_flexed '1 with pronounced medial inflection distal to the end of the articular facet for mc II ( New)',
		611 Length_of_first_position_metacarpal /  0_approximately_half_the_length_of_second_position_metacarpal '1 subequal in length to 2nd position ( Wang et al' '2017 : C531)',
		612 Shape_of_first_position_metacarpal /  0_significantly_longer_than_broad 1_very_stout 'approximately as long as broad ( Wang et al' '2017 : C532)',
		613 Contact_between_first_and_second_position_metacarpals /  0_metacarpals_contact_each_other_at_their_bases_only 1_metacarpal_II_closely_appressed_to_metacarpal_III 'at least the proximal half of metacarpal II flattened ( Wang et al' '2017 : C533)',
		614 Medial_tab_on_proximal_end_of_first_position_metacarpal /  0_absent_or_poorly_developed '1 well-developed' 'extending far medially ( Wang et al' '2017 : C534)',
		615 Distal_end_of_first_position_metacarpal /  0_condyles_more_or_less_symmetrical 1_condyles_strongly_asymmetrical 'the medial condyle being positioned more proximally than the lateral ( Wang et al' '2017 : C535)',
		616 Distal_articular_end_of_first_position_metacarpal /  0_ginglymoid '1 convex and smooth ( Wang et al' '2017 : C536)',
		617 Medial_side_of_second_position_metacarpal /  0_expanded_proximally '1 not expanded ( Wang et al' '2017 : C537)',
		618 Distal_articular_end_of_second_position_metacarpal /  0_ginglymoid '1 convex and smooth ( Wang et al' '2017 : C538)',
		619 'Distal condyles / articular surface of third position metacarpal' /  0_symmetrical '1 asymmetrical ( Wang et al' '2017 : C539)',
		620 Shaft_of_third_position_metacarpal /  0_subequal_in_width_to_second_position_metacarpal '1 considerably more slender than second position metacarpal ( less than 70% of the width of second position metacarpal)' '2 splint-like ( less than 40% of the width of metacarpal III) ( Wang et al' '2017 : C540)' 0_straight '1 bowed laterally ( Wang et al' '2017 : C543)',
		621 Proximal_articular_end_of_third_position_metacarpal /  0_expanded_and_similar_in_width_to_metacarpal_II_and_III 1_not_expanded 'very slender when compared to metacarpal II and III ( Wang et al' '2017 : C541)',
		622 Proximal_outline_of_third_position_metacarpal /  0_subrectangular 1_triangular 'apex dorsal ( Wang et al' '2017 : C542)',
		623 'Shaft of third position metacarpal - 2' /  straight bowed_laterally,
		624 Extensor_pits_on_the_dorsal_surface_of_the_distal_end_of_metacarpals /  0_absent_or_poorly_developed 1_deep 'well-developed ( Wang et al' '2017 : C544)',
		625 Number_of_manual_digits_with_one_or_more_phalanges_ORDERED /  0_five 1_four 2_three '3 two ( Wang et al' '2017 : C545)',
		626 Number_of_metacarpals_ORDERED /  0_five 1_four '2 three ( Wang et al' '2017 : C546)',
		627 Paired_flexor_processes_on_proximal_ventral_surfaces_of_proximalmost_phalanges /  0_absent '1 present ( Wang et al' '2017 : C547)',
		628 'Collateral Ligament Pits on non-ungual phalanges of the manus' /  0_well_developed '1 reduced or absent ( Wang et al' '2017 : C548)',
		629 Distal_articular_surface_of_proximal_manual_phalanges /  0_symmetrical_or_weakly_asymmetrical 1_strongly_asymmetrical 'lateral condyles project further distally than medial condyles ( Wang et al' '2017 : C549)',
		630 'Flexor surface of manual phalanx I-1' /  0_convex_or_flat 1_concave 'axial furrow along proximodistal axis ( Wang et al' '2017 : C550)',
		631 'Shaft diameter of phalanx I-1' /  0_less_than_shaft_diameter_of_radius '1 greater than shaft diameter of radius ( Wang et al' '2017 : C551)',
		632 'Ratio length phalanx I-1 / metacarpal I ORDERED' /  0_1_or_less 1_between_1_and_1.5 '2 more than 1.5 ( Wang et al' '2017 : C552)',
		633 Second_phalanx_of_the_second_finger /  0_shorter_than_first_phalanx '1 longer than first phalanx ( Wang et al' '2017 : C553)',
		634 Penultimate_phalanx_of_the_third_finger_ORDERED /  0_as_long_as or_shorter_than more_proximal_phalanges 1_longer_than_each_of_the_more_proximal_phalanges '2 longer than both proximal phalanges taken together ( Wang et al' '2017 : C554)',
		635 Phalangeal_count_on_the_third_digit_counting_medially_to_laterally_ORDERED /  0_Four 1_Three 2_Two '3 Zero ( Wang et al' '2017 : C556)',
		636 'Proximal articular surface of manual ungual I-2' /  0_dorsoventrally_much_taller_than_mediolaterally_wide '1 mediolaterally as broad as tall ( Wang et al' '2017 : C557)',
		637 Unguals_on_all_manual_digits /  0_generally_similar_in_size '1 digit I bearing large ungual and unguals of other digits distinctly smaller ( Wang et al' '2017 : C558)',
		638 'Manual unguals, ventral surface' /  rounded_mediolaterally flattened 'narrow, sharp-edged',
		639 'Ratio of length of first digit ungual (as measured in a straight line from the proximodor-salmost point towards the distalmost point) compared to the maximum proximodistal length of the humerus' /  '< 0.3' '0.3-0.4' '> 0.4',
		640 'Ungual of first digit, dorsal margin' /  curves_strictly_ventrally_from_the_proximal_articulation_facet curves_anterodorsally_from_the_proximal_articular_facet_,
		641 'Ungual on second digit, dorsal margin' /  curves_strictly_ventrally_from_the_proximal_articulation_facet curves_anterodorsally_from_the_proximal_articular_facet_,
		642 Ungual_phalanx_on_the_digit_in_the_third_position_of_the_manus /  0_present '1 absent ( Wang et al' '2017 : C560)',
		643 'Ungual on third digit, dorsal margin' /  curves_strictly_ventrally_from_the_proximal_articulation_facet curves_anterodorsally_from_the_proximal_articular_facet_,
		644 Transverse_ridge_immediately_dorsal_to_the_articulating_surface_of_unguals /  0_absent '1 present ( Wang et al' '2017 : C561)',
		645 Flexor_tubercle_placement_in_manual_unguals /  0_proximal '1 distal ( Wang et al' '2017 : C562)',
		646 Curvature_of_ventral_surface_manual_ungual_II_ORDERED /  0_strongly_curved 1_weakly_curved '2 straight ( Wang et al' '2017 : C563)',
		647 Curvature_of_ventral_surface_of_manual_unguals_on_the_second_and_third_manual_digits_counting_medially_to_laterally_ORDERED /  0_strongly_curved 1_weakly_curved '2 straight ( Wang et al' '2017 : C564)',
		648 Flexor_tubercle_size_ORDERED /  '0 large ( > 1 / 3 articular facet height)' '1 small ( < 1 / 3 articular facet height)' '2 absent or very weakly developed ( Wang et al' '2017 : C565)',
		649 'Lateral grooves of manual ungual I-2 in ventral view ORDERED' /  0_unenclosed 1_proximal_end_of_grooves_partially_enclosed_by_lateral_notches '2 proximal end of grooves passes through foramina on ventral surface of ungual ( Wang et al' '2017 : C566)',
		650 'Ilium , ratio of anteroposterior length / height above acetabulum ( measurement is taken as maximum anteroposterior length vs height from acetabular rim to maximum vertical height of the ilium)' /  '0 x < 2.5' '1 2.5 < x < 4' '2 4 < x < 5' '3 x > 5 ( Wang et al' '2017 : C567)',
		651 Dorsal_margin_of_ilium /  0_straight slightly_convex or_slightly_concave 1_distinctly_convex_as_in_Ceratosaurus Eoabelisaurus 'and some gravisaurian sauropodomorphs ( Wang et al' '2017 : C568)',
		652 'Ilium , distinct fossa present for the attachment of the caudifemoralis brevis muscle ORDERED' /  0_absent 1_present_as_an_embankment_on_the_lateral_side_of_the_posterior_portion_of_the_ilium '2 present as a deep fossa on the ventral surface of postacetabular part or ilium. ( Wang et al' '2017 : C569)',
		653 Dorsal_margin_of_iliac_blade /  0_indistinct_from_rest_of_blade_or_rugose_scar '1 hypertrophied rim ( Wang et al' '2017 : C570)',
		654 Preacetabular_hook /  0_well_separated_from_pubic_peduncle '1 ventral edge very near pubic peduncle and parallel to its anterior edge ( Wang et al' '2017 : C571)',
		655 Fusion_of_pelvic_elements_in_adults /  0_absent 1_minimal fusion_of_antimeres '2 fusion of antimeres and inter-peduncular fusion ( Wang et al' '2017 : C572)',
		656 Ilium /  0_brachyiliac '1 dolichoiliac ( Wang et al' '2017 : C573)',
		657 Ilium_pneumaticity /  0_little_or_none '1 large external pneumatic foramina and internal pneumatic spaces ( Wang et al' '2017 : C574)',
		658 'Dorsal margin of ilium 0 subhorizontal or gently inclined relative to axis of pubic and ischial contact ; 1 rises steeply as it extends anteriorly , at least 30 degree angle from the axis of the pubic and ischial contact ( Wang et al. , 2017' /  'C575)' State_1,
		659 Ventral_edge_of_anterior_ala_of_ilium /  0_straight_or_gently_curved '1 ventral edge hooked ( Wang et al' '2017 : C576)',
		660 Form_of_hook_of_preacetabular_ala_of_ilium /  0_weak not_sharply_angled '1 strong ( Wang et al' '2017 : C577)',
		661 Preacetabular_part_of_ilium_ORDERED /  0_significantly_shorter_than_postacetabular_part 1_subequal_in_length_to_postacetabular_part '2 significantly longer than postacetabular process ( Wang et al' '2017 : C578)',
		662 Anterior_rim_of_ilium /  shallowly_convex_or_straight anterior_end_strongly_convex_ with_a_notable_concavity_in_at_least_the_dorsal_part_of_the_anterior_margin,
		663 'Preacetabular part of ilium ( height)' /  '0 approximately as high as postacetabular part ( excluding the ventral expansion)' '1 significantly higher than postacetabular part ( Wang et al' '2017 : C581)',
		664 Cuppedicus_fossa /  0_absent '1 present ( Wang et al' '2017 : C582)',
		665 Form_of_cuppedicus_fossa /  0_deep ventrally_concave 1_fossa_shallow_or_flat 'with no lateral overhang ( Wang et al' '2017 : C583)',
		666 Cuppedicus_fossa_position /  0_ridge_bounding_fossa_terminates_rostral_to_acetabulum_or_curves_ventrally_onto_anterior_end_of_pubic_peduncle '1 rim extends far posteriorly and is confluent or almost confluent with acetabular rim ( Wang et al' '2017 : C584)',
		667 Preacetabular_portion_of_ilium /  0_parasagittal '1 moderately laterally flaring ( Wang et al' '2017 : C585)',
		668 Brevis_fossa_shape /  '0 shelf-like' narrow_with_subparallel_margins 1_deeply_concave 'expanded posteriorly with lateral overhang ( Wang et al' '2017 : C586)',
		669 Brevis_fossa_lateral_view /  '0 Poorly developed adjacent to ischial peduncle, without lateral overhang and medial brevis fossa is visible' '1 well-developed fossa along full length of postacetabular blade, lateral overhang extends along full length of fossa, medial edge of brevis fosssa covered in lateral view (Wang et al.: C588)',
		670 Medial_brevis_shelf /  0_strongly_developed projects_medially '1 low ridge on medial surface of postacetabular ( Wang et al' '2017 : C588)',
		671 Shape_of_posterior_end_of_postacetabular_ala_of_ilium_in_lateral_view /  0_square 1_pointed 2_with_dorsally_positioned_posterior_lobe '3 notched ( modified from Wang et al' '2017 : C589)',
		672 Iliac_blades_above_sacrum /  0_vertical 'well-separated above sacrum' 1_strongly_inclined_mediodorsally 'almost contacting each other or sacral neural spines at midline ( Wang et al' '2017 : C590)',
		673 Vertical_ridge_on_iliac_blade_above_acetabulum_ORDERED /  0_absent 1_low_ridge_with_associated_foramina '2 well-developed ( Wang et al' '2017 : C591)',
		674 Vertical_ridges_on_lateral_surface_of_ilium /  0_single '1 double ( Wang et al' '2017 : C592)',
		675 Shape_of_pubic_peduncle_of_ilium /  0_transversely_broad_and_roughly_triangular_in_outline '1 anteroposteriorly long and narrow ( Wang et al' '2017 : C593)',
		676 Iliac_pubic_peduncle_length_relative_to_iliac_ischial_peduncle_ORDERED /  0_significantly_longer_than_ischial_peduncle ischial_peduncle_tapering_ventrally_and_without_clearly_defined_articular_facet 1_subequal_in_length_to_ischial_peduncle 'ischial peduncle does not taper distally ( this does not include the peg in taxa that have peg and socket articulations of the ischiadic peduncle)' '2 anteroposteriorly shorter than the ischial peduncle ( Wang et al' '2017 : C594)',
		677 Articulation_facet_of_pubic_peduncle_of_ilium /  0_facing_more_ventrally_than_anteriorly_or_completely_anteroventrally and_without_a_pronounced_kink._No_portion_facing_directly_anteriorly '1 with pronounced kink and anterior part facing almost entirely anteriorly ( Wang et al' '2017 : C595)',
		678 Anterior_margin_of_pubic_peduncle /  0_straight_or_convex '1 concave ( Wang et al' '2017 : C596)',
		679 Supraacetabular_crest /  0_absent '1 present ( Wang et al' '2017 : C597)',
		680 Form_of_supraacetabular_crest /  0_Forms_hood_over_femoral_head 1_reduced 'not forming hood ( Wang et al' '2017 : C598)',
		681 'Supraacetabular crest extends nearly to ventral edge of pubic peduncle , and large area of pubic peduncle visible posterior to the crest in lateral view' /  0_absent '1 present ( Wang et al' '2017 : C599)',
		682 Morphology_between_supraacetabular_crest_and_brevis_shelf_on_lateral_surface /  0_gap '1 continuous ridge ( Wang et al' '2017 : C600)',
		683 Antitrochanter_posterior_to_acetabulum_and_supraacetabular_crest /  0_absent_or_poorly_developed '1 prominent ( Wang et al' '2017 : C601)',
		684 Postacetabular_blades_of_ilia_in_dorsal_view /  0_parallel '1 diverge posteriorly ( Wang et al' '2017 : C602)',
		685 'Tuber along dorsal edge of ilium , dorsal or slightly posterior to acetabulum' /  0_absent '1 present ( Wang et al' '2017 : C603)',
		686 Dorsal_margin_of_postacetabular_ala_in_lateral_view /  0_convex_or_straight 1_concave 'brevis shelf extends posterior to lateral ilium making it appear concave in lateral view ( Wang et al' '2017 : C604)',
		687 Posterior_end_of_postacetabular_ala_in_dorsal_view /  0_rounded_or_squared_in_dorsal_view 1_lobate 'with brevis shelf extending posteriorly beyond posterior end of the postacetabular ( Wang et al' '2017 : C605)',
		688 Ilium_and_ischium_articulation /  '0 flat or slightly concavo-convex' '1 with process projecting into socket in ischium ( Wang et al' '2017 : C606)',
		689 'Pubis , articulation with ilium' /  0_planoconcave '1 peg and ( Wang et al' '2017 : C607)',
		690 'Flange-like morphology of pubic tubercle' /  0_absent '1 ( Wang et al' '2017 : C608)',
		691 Pubis_contributes_to_ossified_puboischiadic_plate /  0_absent '1 present ( Wang et al' '2017 : C609)',
		692 'Pubis , origin of M.ambiens' /  0_absent rugosity or_depression '1 present as a tubercle raised from proximolateral pubic shaft ( Wang et al' '2017 : C610)',
		693 Pubic_orientation_ORDERED /  0_propubic 1_vertical 2_moderately_posteriorly_oriented '3 opisthopubic ( Wang et al' '2017 : C611)',
		694 Expanded_pubic_boot /  absent present,
		695 Pubic_boot_projects /  0_anteriorly_and_posteriorly 1_posteriorly but_little_or_no_anterior_process '2 only expanded anteriorly ( Wang et al' '2017 : C613)',
		696 Ratio_length_of_pubic_boot_to_length_of_pubic_shaft /  0_less_than_0.3 '1 more than 0. ( Wang et al' '2017 : C614)',
		697 'Pubic boot outline , distal view' /  0_triangular 1_narrow 'with subparallel margins ( Wang et al' '2017 : C615)',
		698 Lateral_fossa_on_pubic_boot /  0_absent '1 present ( Wang et al' '2017 : C616)',
		699 Pubic_apron /  present absent,
		700 Articulated_pubes_in_anterior_view /  'with straight lateral margins, narrowing gradually distally' 'with sigmoidal lateral margins, resulting in a marked inflection below the proximal part',
		701 Form_of_pubic_apron /  0_extends_medially_from_middle_of_cylindrical_pubic_shaft '1 shelf extends medially from anterior edge of anteroposteriorly flattened shaft ( Wang et al' '2017 : C618)',
		702 Pubic_apron /  about_half_of_pubic_shaft_length_or_more 'less than 1/3 of shaft length',
		703 Pubic_apron /  'completely closed, or with only a minor medial notch with converging edges' 'with a marked ventral notch with parallel edges (as in Coelophysis)' deep_notch_that_forms_a_median_opening_due_to_distal_contact_between_pubic_boots,
		704 Pubic_obturator_foramen /  0_present '1 absent ( Wang et al' '2017 : C621)',
		705 Form_of_pubic_obturator_foramen /  0_completely_enclosed '1 open ventrally ( obturator notch) ( Wang et al' '2017 : C622)',
		706 Size_and_shape_of_pubic_obturator_foramen /  0_small_and_subcircular 1_large_and_ovoid '2 horizontally elongate or slit-like ( Wang et al' '2017 : C623)',
		707 Pubic_fenestra_below_obturator_foramen /  0_absent '1 present ( Wang et al' '2017 : C624)',
		708 Pubic_shafts_in_lateral_view_ORDERED /  anteriorly_convex straight anteriorly_slightly_concave_and_posteriorly_±_straight notably_anteriorly_concave_and_posteriorly_convex_,
		709 Lateral_face_of_pubic_shafts /  0_smooth '1 with prominent lateral tubercle about halfway down the ( Wang et al' '2017 : C626)',
		710 'Ischium , morphology of symphysis' /  0_unexpanded '1 expanded as apron ( Wang et al' '2017 : C627)',
		711 Length_of_ischium /  '0 more than two-thirds pubis length' '1 two thirds or less of pubic length ( Wang et al' '2017 : C628)',
		712 'Orientation of proximal part of ischial shaft (measured as angle between the long axis of the pubic peduncle and the dorsal margin of the proximal end of the ischial shaft; see image)' /  '< 110°' '110° - 125° ' '> 125°',
		713 'Relative length of pubic peduncle (excluding obturator flange; see image)' /  as_long_as_or_shorter_than_high considerably_longer_than_high,
		714 'Proximoposterior part of lateral side of ischium, groove that extends from proximal end of ischial shaft to almost iliac articulation' /  absent present,
		715 Posterior_process_on_posteroproximal_part_of_ischium /  absent 'developed as a small, rounded flange' developed_as_a_pronounced_posterodorsal_process 'developed as a large posterodorsal process, offset from iliac peduncle by a notch ',
		716 Posterior_midline_crest_on_the_proximal_part_of_the_conjoined_ischial_shafts /  absent present,
		717 Semicircular_scar_on_posterior_part_of_the_proximal_end_of_the_ischium /  absent developed_as_a_small_posterior_bulge developed_as_a_large_triangular_flange_,
		718 Obturator_process_of_ischium /  0_absent '1 present ( Wang et al' '2017 : C629)',
		719 Position_of_obturator_process_ORDERED /  0_proximal_in_position 1_located_near_middle_of_ischiadic_shaft '2 located at distal end of ischium ( Wang et al' '2017 : C630)',
		720 Subsidiary_process_below_the_obturator_process_on_the_ischium /  absent present,
		721 Ischial_shaft /  0_Rodlike '1 anteroposteriorly wide and plate like ( Wang et al' '2017 : C631)',
		722 Lateral_blade_of_ischium /  0_flat_or_laterally_convex 1_laterally_concave '2 with longitudinal ridge subdividing lateral surface into anterior ( including obturator process) and posterior parts ( Wang et al' '2017 : C632)',
		723 'Ischium , lateral view ORDERED' /  0_distally_curved_anteriorly 1_straight '2 distally curved posteriorly ( Wang et al' '2017 : C633)',
		724 'Ischium , anterior view' /  0_straight 1_laterally_convex 2_twisted_at_midshaft_and_with_flexure_of_obturator_process_toward_midline_so_that_distal_end_is_horizontal '3 with laterally concave curvature in anterior view ( Wang et al' '2017 : C634)',
		725 Contact_of_obturator_process_of_ischium /  0_does_not_contact_pubis '1 contacts pubis ( Wang et al' '2017 : C635)',
		726 Ventral_notch_at_distal_edge_of_ischial_obturator_process /  0_absent grades_smoothly_into_ischial_shafts '1 present ( Wang et al' '2017 : C636)',
		727 Obturator_process_on_ischium /  0_confluent_with_pubic_peduncle '1 offset from pubic peduncle by a distinct notch ( Wang et al' '2017 : C637)',
		728 Morphology_of_offset_triangular_obturator_process_of_ischium /  0_proximodistally_wide_base_along_ischiac_shaft rostral_process_short 1_proximodistally_narrow_base 'rostral process long ( Wang et al' '2017 : C638)',
		729 Distal_end_of_ischium_ORDERED /  0_strongly_expanded 'forming ischial boot ( 2x or more the width of ischial shaft)' 1_slightly_expanded '2 tapering or unexpanded ( Wang et al' '2017 : C639)',
		730 Distal_ends_of_ischia_ORDERED /  0_form_symphysis 1_approach_one_another_but_do_not_form_symphysis '2 widely separated ( Wang et al' '2017 : C640)',
		731 Tubercle_on_anterior_edge_of_ischium /  0_absent '1 present ( Wang et al' '2017 : C642)',
		732 'Extremely rugose surface texture near hindlimb joints , especially the knee and crurotarsal joints' /  0_absent '1 present ( Wang et al' '2017 : C646)',
		733 Femoral_length /  0_length_greater_than_or_equal_to_the_tibia '1 shorter than tibia ( Wang et al' '2017 : C647)',
		734 Femoral_head /  0_without_fovea_capitalis '1 circular fovea present in center of medial surface of head ( Wang et al' '2017 : C648)',
		735 Oblique_ligament_groove_on_the_posterior_surface_of_femoral_head /  0_absent_or_very_shallow 1_deep 'bound medially by a well-developed posterior lip ( Wang et al' '2017 : C649)',
		736 Femoral_head_and_greater_trochanter /  0_confluent_with_greater_trochanter '1 separated from greater trochanter by a distinct cleft ( Wang et al' '2017 : C650)',
		737 Femoral_head_direction_anteroposterior_plane /  0_directed_anteromedially '1 directed strictly medially ( Wang et al' '2017 : C651)',
		738 Femoral_head_direction_dorsoventral_plane_ORDERED /  ventromedial horizontal dorsomedial,
		739 Greater_trochanter /  0_anteroposteriorly_narrow_and_narrowing_from_medial_to_lateral 1_anteroposteriorly_expanded 'forming a trochanteric ( Wang et al' '2017 : C653)',
		740 'M.iliofemoralis group insertion -- M.iliofemoralis externus and M.iliotrochantericus caudalis ORDERED' /  0_Lesser_trochanter_present 'but posterolateral trochanter ( M. iliofemoralis externus insertion) absent or represented only by rugose area' 1_Posterolateral_trochanter_distinctly_raised_from_shaft 'mound-like' '2 Trochanteric shelf present connecting the base of the lesser trochanter to the posterolateral trochanter ( Wang et al' '2017 : C654)',
		741 'Lesser trochanter ORDERED ; 0 separated from greater trochanter by a deep cleft ; 1 trochanters separated by small groove ; 2 completely fused ( or absent) to form crista ( Wang et al. , 2017' /  'C655)' State_1 State_2,
		742 Lesser_trochanter_shape /  0_alariform 1_cylindrical_in_cross_section '2 very short and ridge-like ( Wang et al' '2017 : C656)',
		743 Placement_of_proximal_end_of_lesser_trochanter_ORDERED /  0_at_distal_end_of_femoral_head 1_more_proximally_placed but_distal_to_greater_trochanter '2 as proximal or more proximal than greater trochanter ( Wang et al' '2017 : C657)',
		744 Accessory_trochanteric_crest_on_distal_end_of_lesser_trochanter /  absent 'present as a low anterior flange, confluent with the anterior border of the lesser trochanter' 'strongly projecting process that is clearly offset from the anterior margin of the lesser trochanter, at least proximally',
		745 Anterior_intermuscular_line_extending_ventrally_from_the_distal_and_medial_aspect_of_the_lesser_trochanter /  0_absent '1 present ( Wang et al' '2017 : C659)',
		746 Fourth_trochanter_on_femur /  'well-developed as a large, semioval crest' 'reduced to a low, elongate ridge' absent,
		747 Groove_on_medial_side_of_fourth_trochanter /  absent present,
		748 Fourth_trochanter /  0_proximodistally_symmetrical 1_asymmetrical 'distal end forms higher angle with diaphysis ( Wang et al' '2017 : C661)',
		749 'Extensor groove on distal femur, broadly incising into the anterior surface in distal view' /  absent_or_poorly_developed well_developed,
		750 'Femur , M.femorotibialis externus origin medially on anterodistal surface' /  0_faint small_rugose_patch '1 pronounced rugose depression that extends to distal femur ( Wang et al' '2017 : C663)',
		751 'Femur , orientation of long axis of medial condyle in distal view' /  0_anteroposterior '1 posterolateral ( Wang et al' '2017 : C664)',
		752 Femoral_medial_epicondyle /  0_stout_ridge_or_absent 1_flange_like medially_extensive '2 projects strongly medially or anteromedially ( Wang et al' '2017 : C665)',
		753 Popliteal_fossa_on_distal_end_of_femur /  0_open_distally '1 closed off distally by contact between distal condyles ( Wang et al' '2017 : C666)',
		754 Infrapopliteal_ridge_present_posteriorly_between_medial_condyle_and_crista_tibiofibularis /  0_absent '1 present ( Wang et al' '2017 : C667)',
		755 'Femur , morphology and orientation of tibiofibularis crest' /  0_broad 1_narrow longitudinal 2_lobular 'oblique ( Wang et al' '2017 : C668)',
		756 Distal_end_of_femur /  0_anteroposteriorly_broad_and_distally_flattened '1 less broad and well rounded ( Wang et al' '2017 : C669)',
		757 Lateral_femoral_distal_condyle /  0_distally_rounded '1 distally conical ( Wang et al' '2017 : C670)',
		758 Distal_projection_of_lateral_femoral_distal_condyle /  0_approximately_the_same_level_as_the_medial_condyle '1 distinctly farther than medial condyle and distal surface of medial condyle is flattened ( Wang et al' '2017 : C671)',
		759 Anteroposterior_length_of_proximal_end_of_tibia_in_proximal_view /  0_exceeds_mediolateral_width '1 less than mediolateral width ( Wang et al' '2017 : C672)',
		760 Cnemial_crest_proximal_projection /  0_approximately_at_the_same_level_as_posterior_condyles '1 projects strongly proximal to posterior condyles ( Wang et al' '2017 : C673)',
		761 Anteroposterior_length_of_cnemial_crest /  0_prominent_but_not_expanded 1_strongly_anteroposteriorly_expanded 2_anteroposterior_expansion_proximodistally_expanded_at_its_distal_end 'sometimes expanding ventrally. ( Wang et al' '2017 : C674)',
		762 Accessory_ridge_on_lateral_surface_cnemial_crest /  0_absent '1 ( Wang et al' '2017 : C675)',
		763 Medial_cnemial_crest /  0_absent '1 ( Wang et al' '2017 : C676)',
		764 Fibular_condyle_on_proximal_end_of_tibia /  0_confluent_with_cnemial_crest_anteriorly_in_proximal_view '1 strongly offset from cnemial crest ( Wang et al' '2017 : C677)',
		765 Medial_proximal_condyle_on_tibia /  0_round_in_proximal_view '1 arcuate and posteriorly angular in proximal view ( Wang et al' '2017 : C678)',
		766 Posterior_cleft_between_medial_part_of_the_proximal_end_of_the_tibia_and_fibular_condyle /  0_absent '1 present ( Wang et al' '2017 : C679)',
		767 'Fibular crest ( ridge on lateral side of tibia for connection with fibula)' /  0_absent '1 present ( Wang et al' '2017 : C680)',
		768 Form_of_fibular_crest_ORDERED /  0_extending_from_proximal_articular_surface_distally 1_incomplete_ossification lateral_process_from_the_fibular_condyle_proximally_separated_from_the_rest_of_the_crest_placed_more_distally '2 completely separated from proximal articular surface ( Wang et al' '2017 : C681)',
		769 Dorsal_portion_of_fibular_crest_of_the_tibia /  0_subvertical 1_bifurcate_fibular_crest '2 proximal end curves strongly anteriorly onto the lateral surface of the cnemial crest ( Wang et al' '2017 : C682)',
		770 'Tibia , morphology of fibular crest' /  0_narrow '1 bulbous ( Wang et al' '2017 : C683)',
		771 Shape_of_fibular_crest /  0_quadrangular '1 low and rounded ( Wang et al' '2017 : C684)',
		772 Fibular_crest_distal_extension /  0_proximally_positioned '1 extends to midshaft of tibia ( Wang et al' '2017 : C685)',
		773 Fibular_crest_length /  0_short less_than_one_fifth_tibial_length 1_long 'between one quarter and one third tibial length ( Wang et al' '2017 : C686)',
		774 Bracing_for_fibula_on_lateral_midshaft_of_the_tibia_below_the_fibular_crest /  0_absent '1 present ( Wang et al' '2017 : C687)',
		775 Lateral_malleolus_of_tibia_in_anterior_view /  0_distal_extension_level_with_medial_malleolus '1 lateral malleolus projects far distal to medial malleolus ( Wang et al' '2017 : C688)',
		776 Bracing_for_ascending_process_of_astragalus_on_anterior_side_of_distal_tibia /  0_distinct_step_running_obliquely_from_mediodistal_to_lateroproximal 1_anterior_side_of_tibia_flat_where_it_articulates_with_the_ascending_process '2 central longitudinal ridge bounded medially and laterally by fossae ( Wang et al' '2017 : C689)',
		777 Diagonal_tuberosity_on_the_anterior_surface_of_the_distal_end_of_tibia /  0_absent '1 present ( Wang et al' '2017 : C690)',
		778 'Tibia, distal articular surface, outline' /  ' subquadrangular, only slightly wider transversely than anteroposteriorly' subquadrangular_with_a_small_lateral_process 'triangular, strongly expanded mediolaterally' 'subrectangular, more than three times wider than deep',
		779 'Tibia, distal articular surface, groove extending from the posteromedial side anterolaterally, for the reception of a peg on the posteromedial side of the astragalus' /  absent present,
		780 Fibula /  0_reaches_proximal_tarsals 1_short tapering_distally 'and not in contact with proximal tarsals ( Wang et al' '2017 : C691)',
		781 Lateral_surface_of_proximal_fibula /  0_shallow_longitudinal_trough_situated_posteriorly 1_trough_absent_or_weak_groove_present 'surface convex ( Wang et al' '2017 : C692)',
		782 'Fibula, proximal expansion' /  more_posteriorly_than_anteriorly_expanded anterior_and_posterior_expansions_roughly_equal_in_size anterior_expansion_more_pronounced_than_posterior_expansion,
		783 Proximal_fibular_margin_ORDERED /  0_caudal_portion_extends_proximally_beyond_level_of_anterior_portion_with_a_distinct_posterodorsal_projection 1_subhorizontal_or_shallowly_inclined_in_either_direction '2 cranial portion extends proximally beyond level of posterior ( Wang et al' '2017 : C693)',
		784 'Fibular proximal dimensions ( of mediolaterally compressed fibula) in proximal view' /  0_anterior_portion_subequal_to_posterior_portion_in_mediolateral_width '1 anterior portion mediolaterally wider than posterior portion ( Wang et al' '2017 : C694)',
		785 Insertion_of_m.iliofibularis_on_fibular_shaft /  0_not_especially_marked_or_rugose_area_only '1 present as a well-developed anterolateral tubercle or flange ( Wang et al' '2017 : C695)',
		786 Form_of_m.iliofibularis_insertion /  0_tubercle '1 anterolaterally curving flange ( Wang et al' '2017 : C696)',
		787 'Ridge on medial side of proximal end of fibula , that runs anterodistally from the posterproximal end ORDERED' /  0_weak_or_absent 1_robust_ridge 2_ridge_strongly_developed 'creates an additional well defined and deep fossa dorsal to the fibular fossa ( Wang et al' '2017 : C698)',
		788 Medial_surface_of_proximal_end_of_fibula /  0_concave_along_long_axis '1 flat ( Wang et al' '2017 : C699)',
		789 Deep_oval_fossa_on_medial_surface_of_fibula_near_proximal_end /  0_absent '1 present ( Wang et al' '2017 : C700)',
		790 Extent_of_fibular_fossa /  0_present_on_medial_and_posterior_aspects_of_diaphysis '1 only medially ( Wang et al' '2017 : C701)',
		791 Astragalus_and_calcaneum /  condyles_indistinct_or_poorly_separated 'distinct condyles separated by prominent vertical tendinal groove on anterior surface ( Wang et al',
		792 'Astragalus and calcaneum - 2' /  unfused fused,
		793 Fibular_facet_on_astragalus /  0_large_and_facing_partially_proximally '1 reduced and facing laterally or ( Wang et al' '2017 : C704)',
		794 Ascending_process_of_the_astragalus_ORDERED /  0_absent 1_lower_than_the_posterior_dorsoventral_height_of_the_astragalar_body 2_higher_than_the_posterior_dorsoventral_height_of_the_astragalar_body '3 more than twice the posterior dorsoventral height of the astragalar body ( Wang et al' '2017 : C705)',
		795 Shape_of_ascending_process_of_the_astragalus /  0_broad covering_most_of_anterior_surface_of_distal_end_of_tibia 1_narrow covering_only_lateral_half_of_anterior_surface_of_tibia 2_narrow 'base of ascending process inset laterally and medially from the edges of the ( Wang et al' '2017 : C706)',
		796 Notch_on_medial_edge_of_ascending_process_of_the_astragalus /  0_absent '1 present ( Wang et al' '2017 : C707)',
		797 'Fossa on anterior surface of base of ascending process of astragalus , sometimes bearing accessory fenestrations' /  0_absent '1 ( Wang et al' '2017 : C708)',
		798 Ascending_process_of_astragalus_and_astragalar_body /  0_confluent_or_only_slightly_offset_from_astragalar_body '1 offset from astragalar body by a pronounced groove ( Wang et al' '2017 : C709)',
		799 Astragalar_condyles /  0_almost_entirely_below_tibia_and_face_distally '1 significantly expanded proximally on anterior side of tibia and face anterodistally ( Wang et al' '2017 : C710)',
		800 Horizontal_groove_across_anterior_surface_of_astragalar_condyles /  0_absent '1 ( Wang et al' '2017 : C711)',
		801 Shallow_fossa_on_the_medial_surface_of_the_astragalar_body /  0_absent '1 present ( Wang et al' '2017 : C712)',
		802 Calcaneum /  0_without_facet_for_tibia '1 well-developed facet for tibia present ( Wang et al' '2017 : C713)',
		803 Distal_tarsals /  0_separate not_fused_to_metatarsals_or_fused_late_in_ontogeny '1 form metatarsal cap with intercondylar prominence that fuses to metatarsal early in postnatal ontogeny ( Wang et al' '2017 : C714)',
		804 Metatarsals /  '0 not co-ossified' '1 co-ossifed ( tarsometatarsus) ( Wang et al' '2017 : C715)',
		805 Maximum_length_of_metatarsals /  0_greater_than_50%_tibia_length '1 49 -26% tibia length ( Wang et al' '2017 : C716)',
		806 Metatarsal_I /  0_present '1 ( Wang et al' '2017 : C717)',
		807 Metatarsal_I_ORDERED /  '0 proximal end of MTI similar to that of MT II-IV and reaches ankle joint' '1 proximal end of MTI narrower than II-IV and reaches ankle joint' '2 proximal end of MTI narrower than II-IV and fails to reach ankle joint ( Wang et al' '2017 : C718)',
		808 Metatarsal_I_position /  0_articulates_in_the_middle_of_the_medial_surface_of_Mt_II '1 articulates with the distal quarter of Mt II ( Wang et al' '2017 : C719)',
		809 Metatarsal_II_proximal_end_of_flexor_surface /  0_flat_or_small_tab_present '1 large quadrangular flange present ( Wang et al' '2017 : C720)',
		810 Distal_end_of_metatarsal_II /  0_smooth not_ginglymoid '1 with developed ginglymus ( Wang et al' '2017 : C721)',
		811 Posteromedial_margin_metatarsal_II_diaphysis /  '0 well-developed axial ridge absent or area rugose' '1 with axial ridge projecting caudally or medially ( Wang et al' '2017 : C723)',
		812 Diaphysis_of_Metatarsal_II_ORDERED /  0_Of_consistent_mediolateral_width_and_subequal_or_slightly_narrower_than_MT_III 1_Of_consistent_mediolateral_with_and_much_narrower_than_MT_III '2 Diaphysis attenuates proximally relative to distal condyle and is much thinner than MT III ( Wang et al' '2017 : C724)',
		813 Distal_end_of_metatarsal_III /  0_smooth not_ginglymoid '1 with developed ginglymus ( Wang et al' '2017 : C725)',
		814 Metatarsal_III_ORDERED /  0_subequal_in_width_to_Mt_II_and_IV_proximally 1_pinched_between_II_and_IV_and_not_visible_in_anterior_view_proximally '2 does not reach the proximal end of the ( Wang et al' '2017 : C726)',
		815 Metatarsal_III_shape_of_proximal_end /  0_rectangular medial_and_lateral_surfaces_pinched '1 hourglass-shaped' 'medial and or lateral surface(s) concave' '2 T-Shaped' posterior_end_like_the_top_of_the_letter_T 'anterior end not expanded ( Wang et al' '2017 : C727)',
		816 Metatarsal_III_shape_of_shaft_in_cross_section /  0_rectangular '1 wedge-shaped' 'plantar surface ( Wang et al' '2017 : C728)',
		817 Shaft_of_MT_IV /  0_round_or_thicker_dorsoventrally_than_wide_in_cross_section '1 shaft of Mt IV mediolaterally widened and flat in cross section ( Wang et al' '2017 : C729)',
		818 Length_of_MtIV /  0_subequal_to_Mt_II '1 markedly longer than Mt II ( Wang et al' '2017 : C730)',
		819 Posterolateral_margin_of_MtIV_diaphysis /  '0 well-developed flange absent or area rugose' '1 with flange projecting caudally or laterally ( Wang et al' '2017 : C731)',
		820 Distal_end_of_metatarsal_IV_diverges_strongly_laterally_at_its_distal_end /  0_absent '1 ( Wang et al' '2017 : C733)',
		821 Metatarsal_V_ORDERED /  0_with_convex_distal_articular_facet 1_strongly_reduced_and_lacking_distal_articular_facet 2_short without_articular_surface 'transversely flattened and bowed anteriorly distally ( Wang et al' '2017 : C734)',
		822 Metatarsal_V /  0_present '1 absent ( Wang et al' '2017 : C735)',
		823 'Completely reversed hallux ( arch of ungual phalanx of digit I opposing the arch of the unguals of digits II-IV)' /  0_absent '1 present ( Wang et al' '2017 : C736)',
		824 Pedal_digit_IV /  0_significantly_shorter_than_III_and_subequal_in_length_to_II foot_is_symmetrical 1_significantly_longer_than_II_and_only_slightly_shorter_than_or_subequal_to_III 'foot is asymmetrical ( Wang et al' '2017 : C737)',
		825 Ungual_and_penultimate_phalanx_of_pedal_digit_II /  0_similar_to_those_of_III 1_highly_modified_for_extreme_hyperextension 'ungual more strongly curved and about 50% larger than that of III ( Wang et al' '2017 : C738)',
		826 Pedal_phalanges_of_digit_IV /  0_anteroposteriorly_short with_proximal_and_distal_articular_surfaces_very_close_together particularly_in_distal_elements 1_anteroposteriorly_long 'proximal and distal articular surfaces well-(Wang et al' '2017 : C739)',
		827 Extensor_ligament_pits_on_dorsal_surface_of_pedal_phalanges /  0_shallow extensor_ridges_not_sharp 1_deep_and_extensive_proximally 'corresponding extensor ridges sharply defined in dorsal view ( Wang et al' '2017 : C740)',
		828 Morphology_of_lateral_and_medial_grooves_on_pedal_ungual /  0_single '1 double ( Wang et al' '2017 : C741)',
		829 'Pedal unguals , digit II , mediolateral symmetry' /  0_symmetrical '1 asymmetrical ( Wang et al' '2017 : C742)',
		830 'Deep proximal fossa on the ventral surface of pedal unguals ; 0 absent ; 1 ( Wang et al. , 2017' /  'C743)' State_1,
		831 Size_of_claw_of_hallux_relative_to_other_pedal_claws /  0_shorter smaller '1 similar in size ( Wang et al' '2017 : C744)' ; 
	MATRIX
	Silesaurus_opolensis            ???00??01?2-00??00000????0???????????0--000-??????0211--00011002000?0??0?0010001?00000000?0-000????001??0000???1????00??????????????????0?????0??????0??0000?00---0???????????0?00????????????1000??10-01??01010??0??????0????1?0011010000---0000000-000000200000000010001001000---010000100-???1000000000??0?0110?00001?00??10?0--?1000000000????1??0??????011?????????0(1 2)1000000?110??(1 2)?130?0001?0000??1110?1?1000-000000000---000110000-000-000000-000-0---000000000020010000-000000010001101-0100000000(3 4 5)0000?01001100?0?000(0 1)102??0?000100000????????---????010100(1 2)?01010000000(0 1)0110?000010000100000(0 1)1000-000001001????????????????????????????????????????????????????00(1 2)0000000-0000--1000000-01101100010000011100----0010100200000200000100001?100-10000000000(0 2)-20000000000000000000000011200?00000000011111?????00011000000000001-00?0000?00?020?1000????
	Eoraptor                        ??1100012?2-00110(0 1)011000-00--00--0-1-??00010101000011000000??????0100010-0?00???00000000000-0011?0000110000000101110000000020010--0201010-0-0100001000000000000---01???1?0---00000?00--0000??1000?0??0-01??01010?10??0?000000101?0?101??00---01??????????0?1?1?????????????????????????0???????????????????00?0010000000001100001?00?00000?0000?000--0100-00011110000?11002000000010011(2 3)320000???0?0??(0 1)1(0 1)100000?????0?????200??-00??????0-0?100????0-??0?0????1???000?0200?0??1?1?0-?00??0??0???01??0????0(1 2 3 4 5)?0?0???0?00----0???0?0?0????1010?0?????00??????????00?1??100?00?0?0?00?0?00?000??00?010?00001??????0??1??1????111?0??0000?01????0??0110?????0100?0?000?1?0??????1?000000-0000--??0?000?010010?0?????00??100--??00?000000100021??00100??1??00-0???1??0???0?20??0?100????01??010?00011-??-??0??0???????0??????0?11????????0000-?????0???0??10???1?00??
	Abelisaurus                     ???21?01???-01??000?????-00-??0??0020??0??10?000?00011--?001?1?????10?(0 1)?11??0?????110001002-100???????000??1101?1100000??????1110211?011(1 2)0??100-??00000100100111??01?0101121002?10011--01011-0?0000000-10??0000-??????????????1?000111?0??????2021?10?(0 1)0?0010000000?0020??011?10---00000001101??1???002?????11??????????????????????????????????????????????01?1????????0(0 1 2)(1 2)??0?????????????????????????????????????????????????????????????????????????????????????????????????????????????????????????????????????????????????????????????????????????????????????????????????????????????????????????????????????????????????????????????????????????????????????????????????????????????????????????????????????????????????????????????????????????????????????????????????????????????????????????????????????????????????????????????????????????????????
	Acrocanthosaurus                ??120101201-01100001100?-0200001100201000111000000010011000100022020001011010011011000100011000001111200000120011001010000011201101101100-0-0002100200010010100---0100001111102010010--11010100011020110102100111112000010101311000(0 1)(0 1)0?001120120???1112010110100100100(0 2)1110111111001101111012?00110?00200001?0011001000010010000110000101001000100100022110101121000001?02200000010001(0 1)33000000010100000000000200111101010312011200001002(0 1)1?11??001000??0?01?1???1?20101011101101110100012?01010?21?0??0??(1 2 3 4 5)?00010??01100000101?10?1?0?01010??0?1?000??????????1101102000(0 1)10001?101000010011000010010201000200000110011?0?2121110110110100011010022000002111010100??0000?0?1?0??1??10???????????0???????????????1???101010?010020(0 1)?03?10111100100001001101000001012001012?00011010001000100010112000001100210001?00?01100021000111100002?00?000110???200?0100?0?
	Aerosteon                       ??????????????????????????????????????????????????????????????????????????????????????????????????????????????????????????????????????????????01????????????010---011100010000?1?????????????????????????003?012??????????????????????????????????????????????????????????????????????????????????????????????????????????????????????????????????????????????????????????????????????????????????????????????2?????????????20112100100020101110001000000?01111??0120100010001111110000101001000?2(1 2)00????0??2000???02201110?????????0?0???0?1?????????0???00??11111010?001000100?10??????????????????????????????????????????????????????????????????????????????????????10200?110110001000000000-0001110000000?00?10101000110201?-20??????????????????????????????????????????????????????????????????????????????????????????????????????????????????????????
	'MCNA-PV-3139'                  ??????????????????????????????????????????????????????????????????????????????????????????????????????????????????????????????????????????????????????????????????????????????????????????????????????????????????????????????????????????????????????????????????????????????????????????????????????????????????????????????????????????????????????????????????????????????????????????????????????????????????????????????????????????????????????????????????????????????????????????????????????????????????????????????????????????????????????????????????????????????????????????????????????????????????????????????????????????????????????????????????????????????????????????????????????????????????????????????????????????????????????????????????????????????????????0101011?12000011110200????00????101300111101?????????????????????????????
	Afrovenator                     ??1???0??????????????0????200001000(1 2)?0-00?12?010000100110?00-002211001001100000001??????????????0?11120000002000????0????0110201001111000-0-00??????????????000---020000110000111???????????????100?01011011?00-?????????????(2 3)11????????????????????????????????????????????????????????????????????????????????????????????????????????????????????????????????????????021??0???1??0??????00???????????000????010110?1????121-11100100?201?111??0101??0????0????0?(0 1)01010?00??1?100?000????0?????????????0(2 3 4 5)?00??0?0????????????100???????2??0??11?00?????????????????????????????????110????00???0?00001???00?????????1?????????11011?1?0??????12?0??0?2???01??00??000000?????1100??0?0????00?001?000010??0?00000???00-0??01?02????201011100010000000110100?0?0?1100001??0??1000001100????0?0????0?????0?2101?110?000?0001100?11?1??10?10????01?????20?????0???
	Albertosaurus                   ???301011?1-01??0001?0??-0210001?0?202100?0-??0????000110000-011?11??01101010??100120001010-11000111130101002001110010000001111110110100100-001-100010100?001011200001?0211(0 1)00101001211011001220120??0-01?0210101?12100000?0?11?001001000114312001?1?1101000011---??00?1?1?1??1??????000???12000001?01200001010100?0000000010?0?1010?0?1?0100?0100??????0-0101?0?0????1202(1 2)000?00100?113300000001??00?0???0??????011??????3????????0???01-1011?00???-0????????????020?0???????1?????00000?00?0???310?00???300?0??00???????0???0?30???????1??00???0??0?0000?0100?010??????????00?0000??????1???0001????1??00??0?00??010000??????0??0010?0???2????320???0??-300?1101-00?????????????1010?10000000?2?0???10??00000?????010???0100?????10?000010210000100010200??11011000111?1?10??100?100000001?112??001??1???0002?1?001?00?3000110??000021000?0111000????001?????
	Alioramus                       ??23?1011??-0???0?0?????-0210001000202100?0-0000100100110000-011?10000211101001000120000000-?0000111110101012001110000000001111111111100100-0002100010100000100---000100210000100001211011001220120??0-01002101011121?1??0?0?1101000011101121020011111111000011--01000211101??10---0000000012100101?01100001010100?000000001000010101000?010000100100012100101???0??????02200010010001033000?000101000000000?00??1101?1?0?(3 4)?21-1?10010101-00??0?1?10-0100?0?1?1??0?20???0???????1010000001???00002(0 1)????1?0??000000?01100000000?030010??0010?1??1???1?????????????????????????????????????????????????????????????????????????????????????????????????????????????????????(1 2)020?0??0?????1?0?1000120????1100?1?001???????????????????????011?011000?10001?200???10?1??1?11?100110?000100???????????????????(2 3)?0???????????0130011100?0??0??0???01?1????20????0????
	Alpkarakush                     ????????????????????????????????????????????????????????????????????????????????????????????????????????????100?0--0?00?????????????????????????????????????0010000010-2110121(0 1)1???????????01?1???????????2????????????????????????????????????????????????????????????????????????????????????????????????????????????????????????????????????????????????????????????????????0?0??0?(0 1)?(2 3)?0?????????????000??????????????????????????????????????????????????????0?(0 1)0?01??????1?1????1000?00????0?001?0000?????????????????????????????????10?????????0???00??????????????????????????????????????????????????????????????????????????????????????101??????????????00??1??120?1?01?????????011000-????10?00?0001?0?1?1(0 1)???00002????3000010?101000000011000000010020(0 1)00010000100200010001010101110110010002100011110011110210111101001???00000011??????????001??
	Tameryraptor_markgrafi          ??(1 2)????????????????????????????????22???0??????????0?0000??1000?21(1 2)??????101?????00211010010?000??????????0??????????????????????????????????????010?0010010??????????????????(1 2)???010--110????????????????????????????????????(1 2)??????????????????????12????0??00010???????????????????????????00????1???????00??????????????????????????????????????????????????????????021??0?0?1000?0(1 2)12200???????????0001?0?0011??1???0??21-1?0001?00201???????10????????(0 1)0??????????????????????????????????????????????2000???021?1001????????00?0????????100?????????????????????????????????????????????????????????????????????????????????????????????????????????????????????????????????????????????????????????????1?00?(0 1)1????00002????30??2110?010?00??011???0?001012000012?0?011010?0101?????????????????????0021010?01??????????????????????????????????????????
	Allosaurus                      ??120101101-110000011011-02100000002010001110000000200110001000110200{0 1}1100000000(0 1)10001101110000001111200000110000--1000100011301(0 1)01101(0 1)00-0-0001100200100000000---0001002100011010000--01110100010010100102000111112001000000211000000010112002021111110101101000020002001010011010000111001(0 2)100010?002000010001100000001001010(0 1)0--000101010010100111012110102111000201102200000010002(0 1)330000000101000000000002001111010103021-1110000002010110000100000000?(0 1)11010110100010000101010000001001000020000000040000200001100000000210010?000010?0??1?0100?0???0(0 1)??11011020000100?10100000010111000000000000100100000010010100212?0100101101000?101012200000211001020001000000102000100110201000100000-000011100000000001110100010?101-0201011110010000100110100000101100001200001101000100010101011200000100021000111100110003100111?100102100000011000020?00100000
	Alvarezsaurus                   ????????????????????????????????????????????????????????????????????????????????????????????????????????????????????????????????????????????????????????????????????????????????????????????????????????????????????????????????????????????????????????????????????????????????????????????????????????????????????????????????????????????????????????????????????????????????????????????????????????????????????????????(1 2)1-1(1 2)00?????0-0?????12???0???????1?????????????????????????????????????2??1?????0121?0?0??????????1??2?????????????????1???????????????02????????001000???????????????????????????????????1????????????????????????????????????1???????011?11?????01000-10?0--00100???020011???1?00????????????????????????????????????????????????????01????0???????????????????????????????(2 3)?0??????????1012001111?100?????0?000???1?1???0001????
	Alxasaurus                      ???????????????????????????????????????????????????????????0-???????????????????????????????????????????????????????????????????????????????????????????????????????????????????????????????????????????????????????????????????????????????????????????????????????????????????????????????????????????????????????00?0?01???0?0--?10??????????????????????????????????????????01??????????100031000???11100???????????????????????????0-0????????????????????????00?01?010011???0?0?00010010???3?1??0???3??????01???????????00?2???????0???????0000?????????????????????????0????0????00100?0?10010011101????00??0?1000???0??1?00000000??11101220???02???00??11??100100????????1101??110101?0???????0-????000?????2?????????????????0??????11?111?1?1?22????????1011?0????????0???0?10???????????????????????1???????????????????0?00-?0??00??0?0????0010????
	Anchiornis                      10100001201-1?0001011012-021010100?2????0012?00?1??2?0000000-0???000001010000???000000?0010-0000?01??100000?11-00--?0??3000-100???010101210-101-101--0000001110---01???1?0---00?00?120000?0?????0???10-010??20???????????????(0 1)1?10??0???01?420?????0-?001?02?11---0001?????0???11020?00????0-?1?????0?????????1---?02000?00---0?1?01001??????????0??????????011111????110211120???01???3202??0001?0??1-----????????????????0????(1 2)???????????????????????????????????0?????????????????0?00????????????????(2 3)???????????????-???1?42????????????????????0????????????????00??????????1??0?00???0?01???00????????????????????02????00??????????????????????????0?0010???????2??????????12????????1?0-?0????????????????(1 2)1?????1??0????0?????0000??0???????????????????????0?2--?????????????????????????????????0??????????????????????0????????????????0?1??????0
	Anserimimus                     ?????????????????????????????????????????????????????????????????????????????????????????????????????????????????????????????????????????????????????????????????????????????????????????????????????????????????????????????????????????????????????????????????????????????????????0?????????????????????????????????????????????????????????????????????1????????????1--------------------???????????????????????????????????????????0-0????????????????????????????200??0?????0?0?????????????????????3??0??000011?00?100??0300?0???????????????0?????????111100???0??????10010?????0011?0??????10?2????????????10000??2?????010100110?10?00221????111?101?00??012210102?001?01010?100?11?01???010100?10000?????0101?????02????10?0??01??10???1?0?10000?1????(1 2)0?1011???????????1????00?1??1??0?0?1???(2 3)?011??10??????130?111???00?1???0??01010????0?0???????
	Anzu                            ??(0 1)11?00{1 2}0?1????000?1??21-????0????0-2????1?11-?01--?1--???????????0111??????00??????????????????01?02??000??0?0???0??????????????????????????????????????????????????????????????????????????????????????????????????????-????3?000???????????????1??00?00?001---0000?????1???0---000?0?0????????????????????0020??????210(1 2)210?0--?101001101?1--0??????????1-----------1--------------------1----------------??????0?????4?2(0 1)?12(1 2)11???0(0 1)-01100(0 1)1211???1??????0???120?0?0?11011???????0001???????3??0?????3?200200002??0???00?00021??????11??0?1000????00???????????????????????1????0?0???????0?1???002????0???????????????????????????????????????????????1??1??????0???????????1?????????????????????????????????01??????0??????1?????0100??0?????????????0??????2?21?2--????????0???????????????????????????????1??????????????????????????????????????????
	Aoniraptor_libertatem           ??????????????????????????????????????????????????????????????????????????????????????????????????????????????????????????????????????????????????????????????????????????????????????????????????????????????????????????????????????????????????????????????????????????????????????????????????????????????????????????????????????????????????????????????????????????????????????????????????????????????????????????????????????????????????????????????????????????????????????????????????(1 2)1??????(1 2 3 4 5)?20000??02201?1000??03?0??00????????0??0????????????????????????????????????????????????????????????????????????????????????????????????????????????????????????????????????????????????????????????????????????????????????????????????????????????????????????????????????????????????????????????????????????????????????????????????????????????
	Apsaravis                       ?????????????????????????????????????????????????????????????????????????????????????????????????????????????????????????????????????????????????????????????????????????????????????????????????????????????1????????????????????????????????????????????????????????????????????????????????????????????????0??0??????11??????0--0101??????????????????????????????????????????????????????1----------------????????????4?(1 2)1-1?001???13-?110??1?11?0????????????000?0????????????????????0?????501010?0?020?10-020??????????-??2???????01??0?????????11???103-00-121?1-???10011010??1?101?000??000???111000101010011113??????0??001???1??11?1???????????????????????????????11000-1110--0???11??1?000-??10????????302--?10---1-?000?0???0000-?00100-1-220?11?111102-20?2--????????1100???????????????1???1??????????11?????110??11?02?001?10?1010??1?0010????
	Archaeopteryx                   11100101300-1000010101{0 1}2-02100010?02011000130000001011--0000-001001000101000(0 1)01?00000001010-000110100010000001-00--000??000?100101010001110-1001001--0001001000---010??110---00?00100--00001-110000?110110?1200-1?02?000?1?010111000011101?4?0?0?000-0001012101---00010002?01000---0?00????0-1111100011100000?1---000000?00---0?11?10110?0???000101(0 1)00000??101111{0 1}10110102011(2 3)011-110??212(2 3)01000100011-----0002??1????????3021-1???????120????0??0??0???????????????0?0???????????0??0000??0?????3????0???20001??01???????000?1?42???????1??00???1?11?100?101?2011-021?0??0?00001111??00001?00002001000?010????001?011?10202?00??000?0?0?1????1?22????02120?00001010000002????0??00-11???1001?1?0-?0??0-??01100?????211???00?10????100110020212010100010?20?1??????111?0?2--0???0???0?00??0????????00??1???0?0????00??0003000110??1?0021?0??00??010??0001?????1
	Archaeornithomimus              ?????????????????????????????????????????????????????????????????????????????????????????????????????????????????????????????????????????????????????????????????????????????????????????????????????????????????????????????????????????????????????????????????????????????????????0????????????????????????????????????????????????0???????????????????????????????????????????????????????????????????????????????????2?21?1210210200-01100?1211-0?(0 1)????020???000??100??0010??0?00000??0?0???201?10?0?300?02000?11001?100000300???????0??????0????????????111110???00????1?1000?????0101000?1?000012010000000100????0??????0?010101110?1110022???011???00???????1121??????010?0-020100010?000-000010??0010??????01011?0?00?1-?000?00101000-010000000000?10?011000011?1?00??000?1000?0?01?012??000?????????1??????????????010??00002?10??1101000????0???????
	Asfaltovenator                  ??020?0010?-11110001101?-020000000020?-00?100000000210110000-01??010011100000000010001101211000001111200?00?2001100101010?011201101101000-0-0001??020??0????000---?20000?100?00110010--011101000100100-11021001111120?1?0000?211000000100112?1202??1111010110101000000???0?1?011110010100010-????1??002?0??100????000110000(1 2)0?01111000100001010??01000?21101011(0 1)1000001102100?10010000033000000010100000000000?00???00?0??3121-1110010001-1011100010-000000-0110?0010001000000111001000001011010??{0 1}?00??0??????????????????????????????0??000?????????????????1110-01100000000010000001011100000{0 1}00010110010000001001010021201100101101000?101012200000211001020001000010????????????????????????????????????????????11?000???2????????????????????????????0????????????????10000001000101011112001?????????0011??000-????????????00?????0?000??00?0??????0????
	Aucasaurus                      ???2??001??-0?0?0????????????????0????????10???????0??????0????????1??1????????????1?????02????????????????????????0?0????????????????????????1-1?000??10010???????10010?12100?0??011--0?????????????????1?0?0?????????????????1??????????????????????????????000?0???????01101??????????????100?0????????0????????????????????????????0(0 1)0100???????????????????????????0(0 1)(1 2)000?0?0?00?0?2?00????????????0000?0??????????????????????????????1?2?????????1???????????0???0?????????????????????????????????(1 2 3 4 5)00???????1100010000??2??1111????10?????0????????????1???????01????????1??0??1000100?0011?0012?01???0??0000----?11?0????110????1?0?????1010??0??(0 1 2)??-????????????0?1?????????????????3??????????1???????????10????1??2?0????????0000???????????????0??????????1?010???????????121?1111?2????????2?0000111?????1?12???01??000020???0??2??0?020??00?111?
	Australovenator                 ???????????????????????????????????????????????????????????1???????????????????????????????????????????????????????????????????????????????????????????????????????????????????????????????????????????????????????????????????????????????????????????????????????????????????????????????????????????????????????00000000?0?000--0000???????????????????????????1(0 1)10??????????01??110??????000100000-0000000?????????????????????????????????????????????????????????????????????????????????????????????????????????????????????????????00???????????????????????????????????????001001100100100010010111101001001?10021(1 2)01000000111000?????02200011110001220101100010?????0?1??????????????????????????????????????????????????????????????????????????0001012010011110011010001010101010111000011110200001000001100130000110?000020?00000100?00?0?00100001
	Austroraptor                    ??2???????????????????????2?0?1000?202100?0-100?10?0?1--???110?????0002?1?0??0010??????????????????????????????????????00??010?11010110110??101-?????010???1??0---01?01?20---00???????????????????????????????????????????????2??????????????????????????????????????????????????????????????????????????????????????010000?0???1111001?????????????????????????????????0(0 1 2)3000011-000??3(2 3)010?000??1000-----011??????????????2?????1?1??00-???10????1-??????????????????????????????????1????????????????????????????????????????????????????1???????????????????????????????????????????????????1???????????????????????????????????????????????????????????1?01101?0000?????????????????????????????????????????????????????????????????????????????????????????????????????????????????????????????????30?????????????????????????0????????0??????????1??????
	Avimimus                        ???????????1?????0?2????????????????????????????????????????????????????????????????????????1?????????0?0???????0--0?00?????????????????????????0?1--0001?01??0---?1?001?0---0000?1120000000121000000???????1?0-?????????1???1??1001???001???0?0???0-00(0 1)11121110000?01??0??00?01010000000100-?1?11??0?????011100201-00012112100?0--11010011?0??????????????11-----------?????????????????????1----------------???110??????4?2001101211100-0110?11211?0???????1????10010100011110?0000000000011???401010?0???0000???01?????????????????????1???????????????????2?010021???????0000100????001?0000100100010100100001001?111????????????0????????0??2????????????????????????????0100??1??1000011110?100011??11?00?????01001?010021-?000?1???00011?10230010?000110112110110?1?00??000?1010000010012??000??1?3?1?0211?001?0113000110?11100?1001?02-1010?20?0001????
	Baryonyx                        ???0101231?-?101100000020????????????0-0?113??0??00??????100-00??2???????0??10?0??101????????0???????????0?????1???????20000?10101?011010-0-01011?000?10??????0---?????????????????????01????????????????010?011????????????????1000110001?3?220???11000100211101011000002010011110111101100-0??1000002000010??????00200000101011?00001???????0?001100(0 1)1???10311200000110(0 1 2)30?(1 2)00000?0223?0?0100031100?00000011?00111101??0?121-1(1 2)100100020101100001010?0?0??011?001101011001001110010?20110010?0????0????0??0002???????????????????1?????10?00?01??0???110??011000-01???0?00?0010000?11000201000?0200000012100110001??????????????????????????????0??00????01020?0100??????????1?01????????1000???000010??0????0????00-??????02????1?002100001000010?100?00??010110????1????1010001100?????????????????????0?0110?000??00??????????????????????????????????????
	Beipiaosaurus                   0???0??????????????????????????????????????????????????????0-???????????????????????????????????????????????????????????????????????????????????????????????10????010??110---0??00???????????????????????????????????????????????????????????????????????????????????????????????????0??????????????????????0?0????????0?011?1???????01????????????????????1????????????023???0?01??0??2?2?010?030000???1110?0??????????????????????????0-??????1????0?0????????????????00????????????????????????????????(3 4)?0????????????????????????00??????0????????0???00??1?01002????????10000?0??????100??????????(1 2)10?????0??0011?00???0??1?000?01?10????0?220??00(1 2)11?0002?101?0000??????0101111111??????1????1000????????????????????????????????????????????????0????1????20?00?0?1?????0?0???0????0???????010??????????????10??0??0???????00??01???????????????????????
	Bicentenaria_argentina          ????0??????-?011????1?1??????????????????????????????????????????????????0??????????????????????1???1(0 1)??00??00100--0000??????????????????????????????????????????????????????????0????????????????????????0?(0 1)?10???2100??00??????00??001??????????????????????????????????????????????????????????????????????00?0???????????????????????00000??????????????0(1 2 3)11?01???(1 2)?0(0 1 2)?????0?10?0??3???0???????????0000000??????????????2??11???111?1-????0???1(0 1)-?00?????????00101010????111100?0?????????000?00000????000000??01100001000010?0?0??????????????????????????0??????????????????????10?????????00000??0?10?01???????????????????????????????????000??????010?0101(0 1)00000??2?0?10?10?0?1???000????????11?000??????????????0?10?????????????????????????????0?0100101?0(1 2)1011002000001100001010012001???01021???????????101(2 3)1011100?00?02?00??00100?????0???00?0?
	Bistahieversor                  ???30?01101-011000011011-021000100020??00?0-00001000?010000??????110002101010???0112000?010-1001?111?20101002001110?100000?1111110110100100-00021000?0?0?0?010100001?1002111001?110121??11?0122012??10-01??21???1????????????111000?????0114?02001?111??100101100110002101?11?1??????00000?1??0000???120??0?010100?00000000(0 1)01??10101001?01000???01200(0 1)2100101????????1?02100000010???(0 1)23000000010?00???0000?0?????????????????????????????????????????????????????????????????????????????????????????????????????????????????????????????????????????????????????????????????????????????????????????????????????????????????????????????????????????????????????????????????????????????????????????????????????????????????????????????????????????????????????????????????????????????????????????????????????????????????????????????????????????????????
	Buitreraptor                    ??2???????????????????????210?110???????01??????10?0?01????11????????02?????????0?00?0010????00???????0??0?0????????0?????????????????????????????1--0001001110---010?1120---00??0102000?????????????????1?41010??????????????2?0??????????????????????????????????????????0??1???????????????????????????????0?????????0?0???0?1001?0??????????????????????????????????0?3?0001?-0?1??3?0?0?0?020(0 1)000-----011???110??????3?(1 2)1-??211???10-?1100?12?1-0????????????100??20??0??1?1000?0100??1?1????01??0?????0?1??01?00----000?1042???????0??1????1??2?1???10??2-1????1??-????1??1011?000011000102?????????0??1??????1?110?????????001?1?????????22???????????1?11????????2????0100???1?????01?1???????11??1?111?????11????01102????00?1200100110122??011????1??????1?1???11??????????????????????????????3?1???1??????11?30001?????0?021?1???1-10?1????01??????
	Carcharodontosaurus_iguidensis  ??????0????????????????????--0000??2210????????????0???????1000220?????0?1??0001????????????????????????????????????????????????????????????????????????????????????????????????????????????????????????????????????????????????????????????????????????????????????????????????????????????????????????????????????????????????????????????????????????????????????????0(0 1 2)(1 2)0?0?????????????00??????????????????????????????????????????????????????????????????????????????????????????????????????????????????????????????????????????????????????????????????????????????????????????????????????????????????????????????????????????????????????????????????????????????????????????????????????????????????????????????????????????????????????????????????????????????????????????????????????????????????????????????????????????????????????????????????
	'MNBH IGU 3 /5'                 ?????????????????????????????????????????????????????????????????????????????????????????????????????????????????????????????????????????????????010?00100(0 1)0??????????????????2???010--0????????????????????????????????????????0???????011?0??????101201011?0????0100010?01111????0001000?111??100?1021000??1?????1111010????10?????????????????????????????????????????????????????????????00??1?00??????????????????????????????????????????????????????????????????????????????????????????????????????????????????????????????????????????????????????????????????????????????????????????????????????????????????????????????????????????????????????????????????????????????????????????????????????????????????????????????????????????????????????????????????????????????????????????????????????????????????????????????????????????????????????????
	Carcharodontosaurus_saharicus   ??????0?????0????????0????0--00--0-221000?11?00??0000000???100022110001101??0001010201110011?01??11112001001???1????0????001?20100110???0-0-10??1?100?0101101111000110000111102010010--1100?????????????????????????????????????00??????011?0?20???111201??1?001000100000?0?1?10---01??0???11100110?1?21000111??????????????????????????????????????????????????????????021000?0?000000221100???????????0001?0?????????????????????????????????????????????????????????????????????????????????????????????????????????????????????????????????????????????????????????????????????????????????????????????????????????????????????????????????????????????????????????????????????????????????????????????????????????????????????????????????????????????????????????????????????????????????????????????????????????????????????????????????????????????????
	Carnotaurus                     ??020000101-010000221110-00--00--0020??00010??000000?1--0001110??121000011?002--01010001002-0101?1100300101000101110000??113011102110001100-101-10000001?01011111102?0101111(0 1)02011011--01011-110000001001100000-??1??0?0101002000000010001???020?1?1000010110100000000200?011010---000000010-100100?002000001100200000?01001101?1?101001101?000110110021???1011010????11011???00??000??????0?00010?00?????0????000101011113{0 1}2001210011101-1011202110-010101??110?002000100010110201000001111101?130?11?0????0?00????1100010????????11111110000??0????????0--0?1100-?11100?0??001010?0001012110?0011001?2000-000110000----?1??00?0011??01?1?0??????????????2??-???????????20?112100110100?????0300-??00???10?000???1?0100?1?????000010?0100?001000?10110-000??000?100000?11??01?10121??01??00?1102??0?????????0??10??10?1???????????????????????????????????????
	Caudipteryx                     1001000130111?0?00011?11-?210?0?0?0???????0-10?010??000000?----??2100010?0?0-???0?0?001??110?????0?0010000?001-00--?00030????00????1??0121??101-0?1??000??01100---01?0?1(1 2)0---00?00?????0???00??00?0??????????0????????????????0??????????????????????????????????????????????????????0??????????????????????0?0020112000?011210????1?01??0100?0???121?(0 1)2???10????111??1?1--------------------1--------------0-????????????4?21-????1????0-?0????????-??????????????(0 1)0???00??????????????0????????3?1??0???2200??11?????????????0??0???????0??1?1?011?0?00?10??00????2????????001?0?0????00???0?01??1000??0000?0??1001?110??2?????00000?011?1110?22????021-?000001???000001????010010101???0?1?1?0-?000???????00??????1?????1?02????(1 2)0?1000?0011010??00102???100?11101110?2--???????10??00???????????0??1?(2 3)?1?0??1??????01300011??1000?2???1??1????1????00??????
	Ceratosaurus                    ??121000100-010000021001000--00--00(1 2)00-0001000000001(0 1)0100001000111110010010(0 1)000010101001002-000100000200000010000--0000100111301(0 1)0110100100-0001100000000010000---(0 1)10010210(0 1)001110011--00011-000100001011110000-??10-00000100311001111000111002021010110101001000000001002011010---000000000-100100000200000110010000000?0011001(0 1)?00100100000001001000?10-010011-0000012001000100000000(2 3)(2 3)000000010100000000010100011101(0 1)00302001200001001-1011102000-010010101100001000100010110101000001101101013001?0?1?400002000001?--?0000?020010000011110?10000??????????000100101111000001010000000010000010101012001000010?000----?1??11000000?100011010111111??0??(0 1 2)??????????????112012100100000--0100300-0100100110000110100100000110?002010001001?01000010110-000?00100002000111?0010(1 2)012100011101111001001100?(1 2)?0001?1020100101201001?1001???00000020?????????0?0???
	Chilantaisaurus                 ?????????????????????????????????????????????????????????????????????????????????????????????????????????????????????????????????????????????????????????????????????????????????????????????????????????????????????????????????????????????????????????????????????????????????????????????????????????????????????????????????????????????????????????????????????????????????????????????????????????????????????????????????????????????????????????????????????????????????????????????????????????????????????????????????????????????????????????????????????????????????????01000000010100000110????????????????????????????????????????????????????021?????0?00????0?1??10???110??????????0?101???????????????????????????????????????????????????0???12000?1??1?01?0?00010?010?01??1100001??0?2???????????????(2 3)????????001???000000100?00???????????
	Chirostenotes                   ?????????????????????0????{0 1}-?????????211?????????????1--???-----???????0?????????????????????????????????????????????????????????????????????????????????????????????????????????????????????????????????????????????????????????00011100113(1 2)1?????0-0001112011---0001????11???0---0?0?????0-1??10010?0010????0020?-00012101210?0--000100?101?1--0???????????????????????????????????????????1--------------?-??????????????(1 2)00??211????0-0?????12???0?1?????2????1???????010?1?????1????????????3210????0??2?0?????(1 2)(0 1)?0??0???????????????0???????????????????20?100???00?????0?10?????????????????????????????????????????????????????0????????220??0???????0?010110000?1?????1000-1?010000??1?0-10000-??000000?????12???0?0??????10?110010011010230011210?1????0??0??????????0?0??11??0?0????????00????3????????????00?????1????0?002??0??01?10?0??0?00??????
	Citipati                        ???310011?3111000000000?1-2100?01?020??1000-??0001100????10-----?110001??000-???0110101001--0000?0100000000001-0101?000000010-0120110001210-101-111000001?00100---01010110---00000112000000000100000112010??1010?????1?101-1-20301-----?011200?????101011112101---00010?0??01011000010?000?0-?1112?1010????00?00211-20012012210?0--0101001101000100---20???11-----------1--------------------1----------------???10-1?????4?21-????????10-?010??1???-0?0??????????120?2???????1?????1?000??0?1???42???0???302????1????????????0??2???????01??1???0??00100111112?0????????????00?1100????0010?0101???00?10?0???000??0?1?10????0????00???0??????0?22????0??1?000101?110000??????????0-10????001?1???????0-??01000?????110???0?11?????30??????00110102300102?0?1??????02110?2--0???0??10?????0????????????????????????00?00??000?????00102??0?000??0?0????00??????
	Coelophysis_bauri               ??10000130(0 1)-100(0 1)010111(0 1)1-10--00--0-0-0-0001310100002?0000010-00100(0 1)00110-0?0(0 1)?0?00000000110-0000?0100100000010110--?000000001010--1101010-0-0000001000000000000---010001(1 2)0---00?00010--00?01-000000?00-00???101(0 1)0?1??0?0???0?121000100??0100?1???????????0?1?0?00????0???????????????000????????1???????????000010?001000001000?1?000000?????????1?????0???101011000?0110(0 1)3002100(0 1)0000033010000020100?-0000011010010100??03020000?0200000-0011000(0 1)00-0?00??0??00?00000020010001010000001?0000??002010???1040000200000??-???00?1000000?010210?0????00??0???00??01010011010000?1?0010(0 1)0000001000?01000001(1 2)?0100?1??10010100211?100000000100(0 1)010?0110000?0111000000000?0000??02(0 1)(0 1)(1 2)1000?0000???100(0 3)00-01(0 1)0100(0 1)110(0 1)?0001000-0-?00101000100012100001000?1?110-100011100?02?100?1?00?000000?00101?0?110??0000?011?01010111???010120000000100??0??00?000?0?010?001000?0
	Coelurus                        ????????????????????????????????????????????????????????????????????????????????????????????????????????????????????????????????????????????????????????????????????????????????????????????????????????????????????????????????????????????????????????????????????????????????????????????????????????????????????????????????????????????????????????????????????????????????????????????????????????????????????????????(1 2)1-1210210000-0010110211-000?????10???110002001100100(0 1)000000000011??????????????001200?011000001000030???????????????????????????????????????????00?00???0100110001010?00001111000???100??1?0???????????????0??????02?0???????????????????????????0??????????????????????????????????0???1110??110201?000???????????????????????101001000011?(0 1)1?1??0?0?100????????12???00??1?31?00111?001?00??10?111????0???????????0?0????????????
	Compsognathus_longipes          ??200?01311-????010(1 2)???2-02100010??2?0-00?11?00000?1?0000000-00200?0001????00100000000000?0???????1001000000???10--??0????001000--0101000-??000?10???0000000100---010??120---00?00110--00????????????0-010??1?????0??0?0???????????10????1?2(1 3)02??0??????????????????01?????0?010---0?00?????????????????????0?01(0 1)?000000000(0 1)0?0?1?000000?0100????0?????2???10011-022--1002200?000?000??22030000010?010---00000???0??1?????3021-1(1 2)0?0???01-10101?0?1??0?????????????10?0200?0????1?00??100010?1?0?2????0??0400?0?000?(0 1)(0 1)????????10000????0020??001?1000?????????0?010?21?????0?1?00000??1000?0????1?????1??01???000100????0??2?????00101??0??10?1?22????12???000?000?000110?????01??0-1?0???0?1?0?0-?00????????00?????01111??????01?010?0????0?10?0000001010??1???????000??1?????????1???00?0????????00????2?0?0??0??0??0002000?10??00002100??00??0?0?20?00100???
	Concavenator                    ??1?????????0??????11??1??2?00010??2????0?1?000000?1?0010?????????1??010?0?0????00???11?1011??0??1111100?001???00--???0000011201201101000-0-000????????1???01?10200??0?0?1?10?2?10??????????????????????????????1?1??????????(1 2)11????????????????????????????????????????????????????????????????????????????0??????00?????0?????????????10??00??????????????0????0????1?02(1 2)00??0?1000??(2 3)201???????????00000100(1 2)??111??????3121?1??0????020??111?0??00???0?0??????0010??100?000????????00121?10?002????0???(3 4)000?200?011?000010??1200?0??0020?1001?010??????????11???020?001?0?1010100001000?000???01020010110000?01100??0?112??????0???0?????????22???0??120??0??001?00?0?102?001?01102111?01000?0-000011100??0?10??00??????????011?1??01?110010?0?1?????0?????1012000011?0?01?????????????????120?000????2?0????0?????00??1??0????00?????0?0?0???0?010???100???
	Conchoraptor                    ??0?00012?31110?0?1?0?0?--21000???0????1???????000??????010---????????1??0?0-???????0?1??1??0000?010010000?011-0100??0???00?000110??1????10-101-??100000??00100---01?00110---00?0011200000?00110000010-??0?(1 2)1010?????1?1??-1-103?????????????????????????11?101---???1?????????????????0???0-?11120?01001?0?0?0021?-200121122?0?0--0101?01101????0?????????11-----------1--------------------1----------------??????0????????1??????????0-?????????????1??????????1???????????????00???01??0??????11??0?????2?1?????(1 2)(1 2)????????????????????1?????????0??????1?12?010??????????0??0100?????0?0??1?????????0?0???0????????????????????????0??????0??????0?????000??0??100100?????????0-10?11?001?1???????0-??10000?????110???0?0??????20?????0?0???1????010??0????????011?0?2--????0??10?????0????????????????????????????0???????????01?2??0??00????0????0???????
	Condorraptor                    ???????????????????????????????????????????????????????????????????????????????????????????????????????????????????????????????????????????????????????????????????????????????????????????????????????????????????????????????????????????????????????????????????????????????????????????????????????????????????????????????????????????????????????????????????????????????0?10?0??33???0???????????000??0??????????????21-1100001001-1011100010-0?0????011?1?1101010100011110010000?1?011?0020001??00??00020??0010--0000020000????????????110????????????????????????????????????????????????????????????????????????????????????????????????????????????????????????????(0 1)????????000??????10000010?00????10?110?????0110?00001000??01001000010?10-?00?????????0????1101?010001000000010012?0000??????????????????????????????0????????????0?0????????0???
	Confuciusornis                  112010023?00?00?01010102--?0-??--?-0-21010----01000?01--000???--?0????-0?0??-????000000?01???00??00???1000?????0????????????0--0--01?-01????1?1--11??0001?011?0---01???1?0---00?00100--00-???1?00?0??0-??0??11?????????????0?11??????????????????????????1????1---?????????0????????????????????????????????1?00210120001000?-??0--00000?0??0????00---100-011-----------1--------------------1----------------????????????3?????????????3-0????????????0??????????????0??0????0?????1000???1?????4????0???02?01??1-?00----???????????????00??11??????111011010?1?????1?1-???0?0?1111??00001?0?0020??0001110001?1010011?12?12????0000?0?0??????1?22????0?1???0?1??0?00000?2????0?000-21????0?1?1???????0-????100?????30---?00?1?????00?1??02000-?1?????1?210?11??????2-20?2--????????0??0??1????????00??????1??????01???1??2110????1?102?00??10?1??0??0100?????1
	Cryolophosaurus                 ????????????????????????????????????????0????????????01????0-00???????????????????00010?1???000??1?10?00????200?0--?010000011-01111101000-0-01010?0000??0?00000---00000020---?0011010--0010????11?000????00?001(0 1)?????0?0?????(1 2)??00????????????????010110100101000001000000?1?01?????00100100-???010000000??00000???????????????????????0?0100???????????????????????????0(0 1 2)??0??0???0??0?3?000????????????000????????????????(1 2)?000?0?????1-1?????????-0???1??0?1????(0 1)0??100?0??10100?100?11?11?0?????0???00(1 2 3 4 5)?00?????????????????00?0????1?2000??0?00??????????????????????????????????????????????02?10????10000???0???????????????????????????????????????????????????????????1?00?????????????0?0?1??10?00????00?110??????1??2000?1?0?????1?1000010?1??000??0100??2010000??0001?01??0000??????????????0??1????????????001201010???????????????????????????????
	Daspletosaurus                  ??130101101-0110000110?1-021000100020110010-0000101000100000-????1?00010010?001?0012000?010-01010111120101012001111?10000001111110110100100-00021000101?00001011000000?0210110101001211011?01220120100-01?0210101?121000?000?110101001?1011(2 4)(1 3)0200??111101001011000100021011100111000000000012100101?01200001010100?000000001000?00101001?010000100121011???1011110002012022000(0 1)00(0 1)000(1 2)133000000010100000000000?????????????????????0???????0????0???-0?????????????20???0???????????????????????????????????????????11?000(0 1)?????3??????????????1?111??0??????????1??????????????????????10??????01??01??????????????????????????00?????????2????32???????-3?????01-?????0???????????12??????????200????????????????????????????????2???001002??0???????????????01?0?002????11???0??10?????01?112???????1???????????????????????????????????????????????????????
	Datanglong                      ???????????????????????????????????????????????????????????????????????????????????????????????????????????????????????????????????????????????????????????????????????????????????????????????????????????????????????????????????????????????????????????????????????????????????????????????????????????????????????????????????????????????????????????????????????????????????????????????????????????????????????????????????????????????????????????????????2??01????????1??????????01???02000?0?0???00?0???0010--01????????0???????????????????????????????????????????????????????????????????????????????????????????????????????????????????????????????????????2?0(0 1)11?11??????????????000010100????1???????????????????????????????????????????????????????????????????????????????????????????????????????????????????????????????????????????????
	Deinonychus                     ??2{1 2}0?01102-01??000110?1-02110?1200202100011??000001001??001?001?1?0001010?00???0?000000000-?00??0??020?00??1000101?10000?0??000--1??????0??1?01??000???????110---0101?120---0???0?????0??01-0?0030?00-00???1?101?0210011100??11?????????1??2??????0-01010020010000001???210?01?????10?0?????????2???1???????00??0?00000000?????0--0?0?010??0????11010?2???101???0000?1?0220???0?10?0103300000001??00?(0 1)10100001001111???????21-0110111100-0011001011-0?0?????1????0201000000001011101001110110????????0?????0012001000----00??10410??????0?1?1???1?12???????1?21110??1?00????10?1010??100010?01010??00?1010001000?00?1110??2??000000111010?11111220??00212000011101100000?0???01?00-1?1100001?1?0??0000-??111001????210???0110?????10?101000011012220010211?10101111111??1??0??000?1000001011112???00??1?30010??1??00?0003000110?1001021?1??1001110?10?0110???0
	Dilong                          0-1201001?1-110000010011-02100001002???0010-10000002?0(0 1)1000??????11?001000?00???001010101110000??1111100000020010--?000100011111001101000-0-0001100000000000100---01000010---00?00?020000?-??000100?10-100?410????1??????????(0 1)110??1000101?400?0???????01001?100000?00???0??????????1000???1??00???????????10?010-000000000?0?0?0--000001010?????0110??2????0111100?2?1202100(1 2)10?000?1(0 1)330000000?11000??000000??????????????21-1?1000??01-00100?0010?0????????1???0(0 1)?1010???0?1???????00?10???????????????(2 3)???0?0???????????????300??????1???0?1??????????????0?????1????10001000?01??????1?????1000??12?0???????00??????????0??????1?1?1??1110022??0??21?0????????00000?1?????1?00?1?010000??0???000010?00?0?0??????11????????????1????????????0??????0????11?11?00001?????????00?10000?00??112????0??1?(2 3)10????10????0003000111???00??????000???0?020??0??????
	'"Dilophosaurus" sinensis'      ??211?001??-11?000110?02-02?0000-0-2?0-?0110?0100002?010?010-00101?00010?0?0000000??0001210-??0???000?0000011??10--?01000001?-01001111000-0-010??????0?0?000000---000??0?100001?11?10--010100000000??0-?????0???0?1??????????21100110101011441202?11011010000100000000000?011?10---0?0101010-10?100?002000010?0010?00100000????01?00100000100????0??????????0(1 2)0??0??0?110210000???00???33000?0001(0 1)1000????0????10?1?0?0??0??21?0(1 2)1?0???01-?0110021?0?0?001??0110???1?001?000?1????????0?1101010002??0???0?3?0??2?????1???1??????0?????0???0?????1?0???????????0100-?1?1??100?0?00?000000??100?1?0010??1200100?0??1001?????1?0?1???0000?00??1??00(0 1 2)(0 1)?0??0?10??????????0??(0 1)?10201(0 1)100100000--110?000?01101001110000001?0000000?1??0?0?0?0???????10?0?10?10?000?0?1?0002001010??0001000100010101011001001??0???00?210??01000012?10000?000???00000000000120?00000???
	Dilophosaurus_wetherilli        ??100?01300-010101110112-10--00--0-200-00?111000000200100011100?011?001000?010020000011?2110??0??1100201000020000--?000200011-01?0111110?10-0?01?????1????00000---0000?0?0---01011?10--0??01-0?010??011000000011001??????01??2(1 2)100(0 1)100000110112021010?00100100000000000001011011111100001011010?1000002000010?0??00001(0 1)?000???011000100000000????0100000???1010?2000001(1 2)01100010100001?33000000010100000000000011011100000?02001110110001-001100(0 2)100-0?00100000100010002000001101001000?0110000002000???004000020?0011?000?00?100001000?0?0?0??10?0???????????00?100111100?0?0?0000000?00010001010000001?0100?0??110101?0211011000?0001?00010001110000?1?10000000010??????020?21000-?000???1?0000?01101??111?1000?1000-00??0??1000?10??0101?01000?1?010-0??001100002010010?000000000?0000??0011000?00??0011?0021110?0??00120100010??00?0???0?000?0??20?0010010?
	Dromaeosaurus                   ???????????-0???000??0???0??????(1 2)??202?00????????0?00???00?1000110(0 1)????0??010001?0??0????1???????010020?000(0 1)1010101?000001????????11??????????1-1?00?1100000?????????????????????0?????0??????????0??????0?01010???210?11100?011000101000110002010?0-01?100211???????1000?111011001000000010-1??01010111000?000110000000000???0?0--00101100000010110?0?210110???1000101(1 2)020???000?001(0 1)13(2 3)01000001000001(0 1)000000??????????????????1??????????????????????????????????????????????????????????????????????????????????????????????????????????????????????????????????????????????????????????????????????????????????????????????????????????????????????????????????????????????????????????????????????????????????????????????????????????????????????????????????????????????????????????????????????????????????????????????????????????0????????????1??????
	Dubreuillosaurus                ???10??12??-??000001101??0200000000210-00?12001?00011011?000-001?0?00100000??0000???????????0??????11?000?01????0--?00000?011?????1101?00-0-000?000000100000000---010110110000111?000--00100?0?0100?01010??????????20?1??????(1 2)11000?????01????????01011?100101???????010020110111111101000010000?1??00?1??0100?????00000000???011100001??????????01010?2????01?1?0000011021???0001000013300000001?10?000000000??????????????(1 2)1-11?????????10????????????????0??????1010?00?0?????????????1?01??0?(2 3)??????00????02??????????010111000???????000??1?0?0?????????????????????????0?10?0??????????????????????????00??????????????????????????????????????????????0?????0?????????????????????????????????????????????????????????????????????????????????????????010?0?0100?????0??0?0??????????????????????????00??0?000???????????????????????????????20?????????
	Duriavenator                    ????0???21?-???????1??????200000000210-00?12??0?00010?????00-00210??010?????0011???????????????????????????????????????????????????????????????????????????????????????????????????????????????????????????????????????????????????????????????????????????????????????????????????????????????????????????????????00000000???0111??????????????????????????0????0??0?1?0(0 1 2)(1 2)00010010?0(0 1)(0 1)3?0?0000??1100000000000?????????????????????????????????????????????????????????????????????????????????????????????????????????????????????????????????????????????????????????????????????????????????????????????????????????????????????????????????????????????????????????????????????????????????????????????????????????????????????????????????????????????????????????????????????????????????????????????????????????????????????????????????????????????????
	Ekrixinatosaurus                ??????0???????????????????0--?0--0?200-?0?10100??000?1--0??1110??0210102110?000100????????????????????????0????????????????????????????????????????????1??1???1101?(0 1)?01?11210??0???11--?101????????0?????????????????????????????????????????????????120?0011?0000(0 1)0???????????????????????????????????????????????00000??0???0?????????????????????????????????????????0?2??0?0????0??????0?0001???????????????????????????(1 2)0???0??????1-??112??1????1?0?(0 1)1??10???(1 2)0???????????????????????????????????????0??1????110000??????{1 2}??1111???0??????????????????????????????????????????????????????????????????????????????????????????????????????????????????????????????(1 2)????2???????????????????????????????????1?01?0???????00???????????????????????????00?????0???0?0?1???1?1?????11???????2????1?????0??????????01?110??0????????????0?????????????????1?
	Elaphrosaurus                   ???????????????????????????????????????????????????????????????????????????????????????????????????????????????????????????????????????????????????????????????????????????????????????????????????????????????????????????????????????????????????????????????????????????????????????????????????????????????????????????????????????????????????????????????????????????????????????????????????????????????????????????0200(0 1)(1 2)10210110-0010010100-00001?00200?0010002000001??1000000000110?0013001?00??(3 4)00000000010-0--00000030?1??????110?????????????????1101100?211?????0?00000001011?0000111001120??-000??1?0?????????????????????????????????????????????????????2??0111101?0?00??1100210??11010010100000?010?????011??????1?0?110110101001?000?0000101000?10?1101?0110100?1000101010110?00001???2100011110011010(1 2 3)00?000?1?00???000100200??0??????0????
	Eoabelisaurus                   ???????????????????????????????????????????????????2?01????1?0??????????????????????????????0????1??0?0000?0???00--0?0020?01?00100110?01100-000110000?010010000---0000102121001110010--0101??0?0100-01?010000011?????000?010?3?00001????01???0?0?1?100?0?0000000001000?002?1??1101101000000101??110?0010000011??????????????????????????????????????????????????????????0??????0??0?0??(2 3)?0?00?????????0???0?????????????????20012?0?11101-1?11(1 2)?2???-0100?01001??0010001000101101010000011011010?30?1?000?(3 4)?0000????010--0000??02001100???????????0????????????10100(1 2)110?100000101000??00?1(0 1)00??101???1200200?01000?1?????1??10?0000?01000?00?0?111?100110(0 1 2)0???????001?1011?112100100?00--010??10?010010011100???01100---001000002?100001000010?001011?0000?00?000020010?0??010(0 1)01?1000111010?1001001????2?0001110101?01?120100??10000??00000020000020?0000111?
	Eocarcharia                     ??????????????????????????????????????????????????????????????????????????????????????????????????????????????????????????????????????????????0110020?0000?0000---10110001110020??010--0?????0?01?0?01000??????????????????????????????????????????????????????????????????????????????????????????????????1???????????????????????????????????????????????????????????????????????????????????????????????????????????????????????????????????????????????????????????????????????????????????????????????????????????????????????????????????????????????????????????????????????????????????????????????00??????????????????????????????????????????????????????????????????????????????????????????????????????????????????????????????????????????????????????????????????????????????????????????????????????????????????????????????????????????????????
	MNBH_GAD_7                      ??????0???????????????????210001100221?00?0-0010000100100?0100022010001210000???11????????????????????????0?????????????????????????????????????????????????????????????????????????????????????????????????????????????????????????????????????????????????????????????????????????????????????????????????????????????????????????????????????????????????????????????022000?0?10?0??2?1?0????????????0000?0?????????????????????????????????????????????????????????????????????????????????????????????????????????????????????????????????????????????????????????????????????????????????????????????????????????????????????????????????????????????????????????????????????????????????????????????????????????????????????????????????????????????????????????????????????????????????????????????????????????????????????????????????????????????????
	Eodromaeus                      ??1?????????????000?1??0?00--00--0-2?10???10??00100110010000-001?1??000010??0???00??00?????????0?00001???0?????1?????????1???????????????????????????????????????????????????????0??????????????????????????????????????????????101101?001????????????????????????????????????????????????????????????????????0????00??0??0???0????????????????????????????001???0????1?0210??1???0????????0?0001?10000?0000?0????????????3?11-0??02???00-?0110????0-????00???0???00000200000?????????00?0???0???1000???0?4000020000??????????0??0????????0???????????????????010??01???1????10000?00???00?00?0?1000101??01?00010100100?0??1?????0000?1001000?0100??0??0110?0?????????????01??00000-0100--?00000????0010?00??000???100--??00?01????00?0?????????0???????????1??0???2??0?????1???00?00000010???1?????????0(0 1)10???010100??00???????????000????????????????????????
	Eotyrannus_lengi                ???20??0(0 1)??-??100??????????????????????0??0-??0??0??0????0010001??????????????????1010100(1 2)10?00??????????????????????????????111?011??0?10??0???0???????????????????????????????????????????????????????????1?10???????????????????????????????????????????????????????????????????????????????????????????????????00000000?????0--????10?100??????????????101011000201(1 2)0(0 1 2)(1 2)0?(0 2)?00?0?0??2???0000??0?00?00000000????1?????????(1 2)1-1(1 2)1?01?0?1-(0 1)???????10???????????????10?02???????????????????????0??(1 2)?????????????????????????????????????????1??????????????????10101?????100?10?00?000?00010000??00000021???????????1?100??(1 2)0100?0?0001000?1??0022?000?11??000211??000000???0????0??????????????20????????????????????????????????????????????????????????????????????????????????????0??001?112001001?10(2 3)?0??????????????????????00(0 1)???000000?0?000???????????
	Erlikosaurus                    ???000001000110000021?02-02-0001-000-21011131000101001--0000-????0?00010-00001110000000?021000001000010000010011110?0003000-1000--0101111-??100(0 1)0100000?0000110---01001110---00000?10--000000110001000-1011010100?0??1010101-11101-----010---0-0000(0 1)0110100201000000012?02111010---001-0---0-?10000?010100010?0(0 1)100120002010010?0--000101000001--01001110-011-----------0230100001110??112201010310000?0(0 1)(0 1)1000????????????????????????????????????????????????????????????????????????????????????????????????1???????????????????????????????????????????????????????????????????????????10??????????????????????????????????????????????????????????????????????????????????????????????????????????????????????????????????????????????????????????????????????????????????????????????????????????????????????????????????????0??????0??0????????????0?????
	Eustreptospondylus              ??110??12??-?100001(1 2)101??01-00000000-0-00?12??0??00?0011?0?0-0001??00???0???10?0???????????????????????0??????????????????011101001100000-0-00????00000?000?000---?10110(0 1)10000111?0????0???????0100?00-0?010000-?????????????(2 3)1?0???????011210202??101(1 2)?100001???????0001?0110110110?01010110?0?1100000000?1???????00100000?0?011100001??????????0??????????0101100(0 1)0?1?02100?????0?0??????00000111000???000???010111?1???3?21-111001?00201011100?1010??????0????001000200000011100000000100???102000?0?0?(1 2 3 4 5)00002???012?0000000?00???????????????????????????????????2??????1?00100?0?01000200000102000110????????????????????????????????????????????????????????????????1?????10???010???0100200?000011?00000000??001000?0100201?010100110001000000?0?01?0?001001000001?(0 1)?010000011000100000112?0000??0?2?000110?000?0001100011???01????00?0000000????00100???
	Falcarius                       ?????????????????????????????????????210???????????00??????0-01??0?????0???????0??000?000???????????????????????????????????????????????????????000??00??000??0---0??????0---0?0?????????????????????????102?010?????????????????1-----101---0?0???101101001011---00012002101000---?100001012?1?1101010100?????????00?00200???010--1?01?????????????????????????????????0(0 1 2)3???00??1?011(1 2)(1 2)220101????0??--000000??????????????(1 2)001(1 2)21200100-0010011211-0????01?20???12010200111010100011010?0010?0?31101000?3000120010???????00?110000?????01????101111?0???010?10010?2??0?????101001??01000100010?0010000111001100?0011100??20?010000101000?11100220?0002110000101?11000001???00101111011101010100?000011??010??1?0?011001?01102010010?100000012010230010220?10(0 1)011000012?1?00??000?1000001011112??0000?1?210?121??010?0002000110?10010(1 2)1000000100?0????0010????
	Fukuiraptor                     ???????????????????????????????????????????????????2?01????1?0??????????????????????????????????????????????????????????????????????????????????????????????????????????????????????????????????????????????????????????????????????????????????????????????????????????????????????????????????????????????????????????????????????????????????????????????0???????????0??????0???????????0?00????0??000000?0???????????????0??(1 2)?????????1????????????????1???????????????????????????????????0????????????????0?????????????0??0???????????????????????????????????????????????????010110001?010200001011000000??????????????????????????????????0?????????0211??000?00?????0????????????????????????????????????????????????????????????????????????????????011000011?0?0110100010000010101120000?1?????00???0????1?01200?111???0?02??0000?(1 2)???????????0????
	Gallimimus                      ??00??003?20010?0020???0--2100010?1??2?0110-??0010???1--000-----?2?0?0101???-???00000000000-?000?0110?1000?00???0--?1003010-1010--011?0111101000001000001001000---01?001?0---00000?00--000?00--1001210-010?4200-1????0?110?0102210011110011101-1-1?10110110200100010001002?1101?????100000112?1?120?0101200?000010002??0101???0?0--??0?1?0?0001--01111010-011-----------1--------------------1----------------(0 1)111101?????3021-0(1 2)20210210-00100?12??-0?0?????2????0?0??(1 2)0??00?1?000000000??0?00??4(1 2)1??0???300000000011????100?00300?000??0???0???0110?????????0111001??00?00?11?010010100(0 1)01?00010??1012000?0000011110??00?20?0000101001?001110?22??0?0212000101?01011010102?001?010100100011001?0?010100010000?00?00101??011021--?101001010010?00000010100?10?0?1000011?10001?10??1010001011112??100??1?2?0?01001?01?0013000110??0001??10?001??010??0?0000????
	Gallus                          111010013?00100?0?1?0102--0--00--0-0-21010----01?10-01--000-----?0????-0-?00-????0000001010-0000?0000?1-?00-01-00--?-0030?0-00-0--00--01210-10??-11--0011011--------------------00110--000?1----00???0-?????210-??0-----01---00111------?0---?????00-0001102011---00012202?01001012011-?---0-?1110?1010111??1100000020101110?-0?0--001000010101--00--?10---11-----------1--------------------1----------------2111100?????40(1 2)1-0(1 2)00111213-2110011211-0????????????1001?1000?000-00011010010111???5010100(0 1)0020000-1-000-------?-0---??????01?021------2211111103-00-021?1-?0?100110100010011?00102020000111100001010011113??2???0??00101011?1??10220??002--?0-----1-0?2-20?????11000-1110--0???110?120011??111110????30---?10---1-?000?0?0?10012?10101010221?110111112-20?2--0??001?1000000110112??100??1?3?110101?010?111(1 2 3)?11??0??110021001?02--111??111010???0
	Garudimimus                     ??0000001?20010000000010--2100002??202?0110-0000101001--000-----?0?000101?00-???00000000000-0000?0???11000?000100--?10030?0-1000--01010111001000001000-01001000---010?01(0 1)0---00000100--00??00110?00?00-1001420111?0210?0?0?0112100011???0???0?-1-1?1?0101002000000?00??????010011120100????12????2??01????0?000000012010101?0?0?0--000001000001--0100?00???11-----------1--------------------1----------------1000?-1???????????????????????0-???2??-?????????????0001020001001??000??0000001????3010100?0??0000???00(0 1)?--?1????0??00??????0???????????????????????????????????????????????????????????????????????????????????????????????????????????????????????????????????0100111001001110010?000010??010001????01001?0100201?0(0 1)0???????????????????????101011000012?10?1??000?111010101?112??000????2?0101101?0110013000110??000021100?00?1010?20?0000????
	Giganotosaurus                  ??120?0110(0 1)-0110000(1 2)101??00--00--0?201100?????0?00001000?001?0022???0?(0 1)?11??0??10?02?11?0???001???????0????????????????00??1?20110??0???0-????0?101000010110101?(0 1)0011000011110201?010--1101??????????????1?1?010???20?1?????????0???????011????0??11112010110101010000011?01011?????0??????1(0 1)10010001021000111?????11110100???111110?0?1101000??????????????011(0 1)20????1?0210000000?10103(2 3)0100000111000?0000100?01111111010??21-120000100211011100?101000000-1110?1020(0 1)00010?0?1011101000?2?01?00??(1 2)?0???0?(3 4)01001000000----0(0 1)11?00000000???0????1000???????????10???0(1 2)??0???001?1000???????????????????????????????????????????????????????????????????????????????????????120001101?0??110?100?0??000011?00??0?1000?0101000100201?01?100111001000010001?1?00001012001001?01111??000101010101011100000?1002100110000011???21????????????????????????????????????
	Mapusaurus                      ??????0???????????????????(0 2)10001000201100?0-000?00000(0 1)00???100022(0 1)?00011110100010?02?1110?1??01?11?1120?0000?0?1????0?????11???1???1??100-???00??????????????01??0?11000011110??10???????????????????????121?010???????????????????????????????????????????????????????????????????????????????????????????????????11110100???0111101001??100????0100012????????????????0(1 2)1000?000??01?????000001??000????0100???111??1?00??????2???????????111?0?10?010??01?????10201000?010110101?1?000200?010??1?????????100100?0010--00??1?1001?000?????1??1???0??0???00???????02??0?00001?10??0?01001100?000?????110????????1001???????????????????0???0??????00????????0?????00?0??20200011010000110?100000-000?1100?0?0?10???0????????????????1?1111001010010?010100000?012001011?0?011010001010101010?1200100?1002(0 1)0011?00001100?21000110?00?02?????00110?????????0000?
	Meraxes_gigas                   ??1??10???????????????????210001100221100?0-?000000010000??1110220100?1111010001010201110011001011111300100120011001011000(0 1)102011(0 1)1101110-0-000210100001011010110001?0?0?111102010010--1101??1?0110?01100121001110?200?01010?311000010000113?12021?101201011?100000100011??10010---000100100-???10001021000?11?????????????????????????????????????????????1????????????022000??????????????????????????????????????????????2011??0010??2(0 1)????????1????????????????20??0?????????????1??????????0211??00??(2 3 4 5)?0001?00000----11?1?10?10000????????1?0000?????????11011010??000001010000001011100001001020110020000101101????21?????????????0011010022000?0???(0 1 2)01100000?000001020021?0110211100100000-0000111000?0?1?00?1101??0?00200103?10211100100??1?00101?0?0010020?0012?0101?0?00?101010101011101101110?210011011001100021010111100102100?0001000?02000(0 1)0?0000
	Gigantoraptor                   ??0????????????????????????????????????????????????????????--?????????????????????????????????????????????????????????????????????????????????????????????????????????????????????????????????????????????????????????????????????????????????????????????????????????????????????????????????????????????????0020?-0?011111210?0--100110?101?1--???????????????????????????????????????????-1--------------??????????????????????????????????????????????????????????????????????????????????????????????302012?000???????00??00?0????????????????1????????????????2????????0?100???0??011?0???11000002?00-00000100???????????0?000101000???????????????????0????????????????????0????????????????????????????????????????????????3???????????????????????????1111?10??????1??000?1????????????????????????????????????????????????1??????????????????????????
	Gnathovorax_cabreirai           --110000112-000000001010-00--00--0-0?0--010-1000100001--0000-????2100010-000000?0000000?000-0000?1110200000011-10--100000100010????200000-110100??0000?0?000????????????????????00000--0000??00010??00-1100(0 1)0012???1?10??01??1(1 2)100?11?0000---01020010020000200000001000012001010---010001100-0??11000010001?0000?0?00000000???0?0--??000000100??????????0-010011-011--1100200010100000?(2 3)30000000101000-0000011?????????????0????????000?0-0????????????0????????????????????????1?00?00?????????????????????0???????00----0000??0??????????????????????????????????????1????????????????00???0?0????(0 1)0???????????????????????????0???????????????????????????0000?0??????????????????1????????0??????????????????????1????????0????1???2000?0??????????????????????????0?0??0????????????????????????????00??(1 2)?????????????????????????????????????????????????
	Gorgosaurus                     ??1{2 3}0101101-011000011011-021000100020110010-000010000011000--????10?002001?10???00110001000-1000?1111201010020001111100000011{1 2}11?1111100100-00021-00100000001011200001002101(0 1)010100121101??01220120?00-010020010??12?000000001111010???101143??0???1111010010101101000210111001?????000000012?00101?0120?0??010100?000000001000?001010000010000100121012100101112000201202(1 2)000000(0 1)000113(2 3)0(0 1)0000010100000000?00????????????3????????0???0????????00??-0?????????????20??0000?0?????????00?1??????????????????0???????11?00???????3????????10?00???????11???0?????????2??????????0????????????????????0?????????????????????12?????0??????1???????32????????3??00??1-????????????10010121100????0120100?10??0?000?????0101??01002????20??10?002100011?0010???00??0?(1 2)001011?0011?0?00111(0 1)000001111200000????(2 3)?000111000111?130?1110???000210??0???????????????????
	Guanlong                        ??1201001?1-11100001101000210??1100201?00112??00000200100000-01210??001000?00???00101?10010-??0??1111100000010?10--?000?00011001101101000-0-0101??0??0?00010000---01?0?1?1000000000120?001001000100100-0?0??20??????????1??0?121000001?001140020?1?1?110100?0100000000???0?0101??????000???1?00?110?01??000?000110?00?000001000?1?10?00??????????0?????2???1011120??2?1102100000?100?1?330000000??????????0010????????????3?21-1110110101-1010010010-0????????????100101000000101?101?00010010???200010?0030?0000000010--01?????3000????010?00????11??????????0?010?2????0?0?10000?0?010011000101000000111100010010010100?121000000010101001110021001002120000011010????01????010010120100000000201001100?010000?1?011011?0100201?010?01100001000010000-100?100011000012110011?10001000001011112??00???1?2?0001010001?0002100111?100002100000011000?2001010????
	Haplocheirus                    ??120?012??-11100001101?-02100010012??10010-00000002?1--0000-????0?000(1 2)000?00???0000001000100000?0000100?0?010000--?0000000?100???0(0 1)12010-0-1000??1000????00000---01?0?110---00?00??0--0??000000001010-?111?10101?0??0?010?0?11100211???01?001?0?0?0-0??100210???????????2?0?0?10000?1001011(0 2)????1???1????000?00(0 1)0?001000001100?1?00000010??0?0?10101?0010?101111021-?1?02300?01?-1????23(0 1)(0 1)000003??0??---00001????????????3?0-?-0101???00-??10?10111-0?0??????0???100101??00001?????1?0????101???2000?0?0?(3 4)?00??0000???????????00?0?????010?10?1?01???????????11010021???00??1000010??1??0100?101011??0100?00?1101001?100?1200?0??00011011?11100220??11212001120101010001?????010??????11-?0100?0?000010??01??00????01101?0?100???000?0???0?111?0010011011??1??011001010????0??00??111000101111???100??1?3?01?201???0?00?30???1??1000????0??00?1000?20?0010????
	Harpymimus                      ???000001?200?000000?0?1--210??????????01?0-??0010??01--?000----???000???0??-???000000000???0000??????????????????????????0?10?0--11010111??10000110000?00010?0---0?0?0110---00000000--00??00????0??0????????????????????????(0 1)2?????????????????????????????????????????????????????????????????????????????0?0010?1200010110?0?0--?0000?0??0?1--0?????????11-----------1-------------------10011??0?-??--?-?-??????1?????3121-???0????00-?00-??02?0?0????????????0001?20?0?00????0???00110?11???301?10???300002000011?00?100?00?00??????0?????0?0110??????????11???2??0?????11100?0?0100011?00??00010120010000001011?100??20?000000101010?11110221?000211?00101?00011110?????0100101?1????11?0?0???0010??0?0000????0?????0110?????10????????????????????????0101?000??????????????????????????????????1?2?0?1????????0002000110??000???100?00??000????0000????
	Herrerasaurus                   ??1100001?2-010000001000-00--00--?-1-0-?010-10001000?1--0000-00??110001000?00???00000000000-0000?1110200000010010--1000001000000--0201000-1000001(0 1)0000000000100---0(0 1)000110---00?00000--000000000100(0 1)00-100000011000??00000?00111001100?000---0?0?0?10000001200100001000??2001010---01000110????????????????000002000000000012?0?0--01010000100???1??????????01?11011??1100200010?0000??23100?000111000-000?000010010000????00??-00010?0?0-001000?000-?0000???0????000000000000101?00?00101?00?0?01000???204000000?0000---?000??00000??00???1??????00??????????0??0-01??????0?1010?00?1{0 1}00?1?00??1000000100100?0?01001?0??21011?00000001?10000001100000?1110000?000000???00?000200?0-010????00-000?01001??01??00000?12101000(0 1)000000010?02000101001?1?100-2??000000002?20010?101?000?0000000?0010-??---0?0000?011?0?0?0??001200000000?000-0?00?000?00000??010000?
	Ichthyovenator                  ???????????????????????????????????????????????????????????????????????????????????????????????????????????????????????????????????????????????????????????????????????????????????????????????????????????????????????????????????????????????????????????????????????????????????????????????????????????????????????????????????????????????????????????????????????????????????????????????????????????????????????????12???????010?201???0?????10?0?????????0?1??1110?1??100001012012001????2?0???00???0000???0210000?00??????0100????000???????????????????????????????????????????????????????????????????????????????????????????????????????????????????????????1020001001002110000000?0-000110000?00000011011?000101201111000100100100001000001?0????????????????????????????????????????????????????????????????????????????????????????????????????
	Incisivosaurus                  ???200002?1-110000001011-12?00012?020?10010-0100001201--?001?????0??0010?0?00???00000010000-100??01101000001???10--?00000001000100010100210-001-0-1000001001000---01??0110---00000?1200000000010000?10-??0141010???2?1?101?1-10200010??0010010?????1000011100000000011000??01010---000000001(2 3)?111101010100??0?0020?02000211(1 2)??0?0--?0?0???????0010?????????10120?0200?100200-?0???110??2(1 2)2(1 2)000101??(0 1)0?-----00?????????????????????????????????????????????????????????????????????????????????????????????????????????????????????????????????????????????????????????????????????????????????????????????????????????????????????????????????????????????????????????????????????????????0???????????????????0??????????????????????????????????????????????????????????????????????????????????????????????????????????????????????????????????1?????????????
	Irritator                       ???????2????0?????????????0--00--??210-?011311??0?00?1--1?????0??(0 2)0?10200??0????0010100?000-1000?100030000011001110?000200001101010010010-10010110000000?000000---0100021(0 1)00-00111?10--0?????00010?2?101001(0 1)201001110???01000122100011000113422021110000101201000010000002010011011011001000-1001000000100010001?0?????????????????????01011000??0????????01????????????02(1 2)001?0?000011111101???????????---0?1???????????????????????????????????????????????????????????????????????????????????????????0?????????????????????????????????????????????????????????????????????????????????????????????????????????????????????????????????????????????????????????????????????????????????????????????????????????????????????????????????????????????????????????????????????????????????????????????????????????????????????????????????????????????????????
	Jianchangosaurus                0?110?0120001?1000011?12--2?0001-0?0-2100?12?0001012?011??00-????0(0 1)0?110?0??0???00000?0?02??000??00001?0?00????0??????030?0??000--?101011???1000??????????????????????????????0??0???????????????????0-??????010?????????????021??????????????????????????????????????????????????????????????????????????????0(0 1)10?00000101(0 1)010?0--?100010010???????????????1-----------0031100001110??(1 2)(0 1)220?010200000??111000?????????????020??(1 2)???????0-0?????????-??0???????????00??10?????????00????0???????????????????0?0???????????0?????0???????????0??????????????????0???????000?????????0????00???0??1???00???0???????1??1?????1??????????????????????????????????0111???0??????????????????????????????????????????????????????????????2???????01?10?01??0??1???1????2???????????????????????????????????????????1?????????????????????????????????????????????????
	Juratyrant                      ????????????????????????????????????????????????????????????????????????????????????????????????????????????????????????????????????????????????????????????????????????????????????????????????????????????????????????????????????????????????????????????????????????????????????????????????????????????????????????????????????????????????????????????????????????????????????????????????????????????????????????????(1 2)1-1?100???01-0011100???-0????????????010001000??1?01???00?00?00?????20001000???000????01100???00???0??1??????0????1??????????????????????????????????????????????????????????????????????????????????????????????????????????????????????????????0100100?1100?0100?201001100?0?0001?1?1011?1?0100?01?010?0011101100000000001????????????0??????1??100?1010101011110?0001?1??2??0??????????????????????????????????????????????????
	Kelmayisaurus                   ??????????????????????????????????????????11?????0?????????1000????0?????0??0??????????????????????????????????????????????????????????????????????????????????????????????????????????????????????????????????????????????????????????????????????????????????????????????????????????????????????????????????????0000?000????11110101?????????????????????????????????0(0 1 2)?0???????????????0?0001??000?????????????????????????????????????????????????????????????????????????????????????????????????????????????????????????????????????????????????????????????????????????????????????????????????????????????????????????????????????????????????????????????????????????????????????????????????????????????????????????????????????????????????????????????????????????????????????????????????????????????????????????????????????????????????????????
	Khaan                           ??030?012?31110?001000?1--21000020?20?11010-?1??01?0?1--010-----?1??0010?0?0-????010001?010-0000?0100000000011-01(0 1)0?00000001000120121001210-101-001??0?01000100---01000120---00?0011200000???11000??00-???1?1010?????????????103?????????????????????????012001---??010002?01?0??????0???0?0-?11?1???1??????0?0021?-20012012210?0--010100110101--0?????0???11-----------1--------------------1----------------??????1?????4021??(1 2)?????????????0?1???-0?1???????????2????0?????????0???0?0?????????????????3?2????1???1????0?????0?????????1??0????????000011?1?0???????000??????11???01000?0?0?01???00???10???????????????12????00???????0????0??????????1??1011101???1??2020001?0101001????111?0-?10011000?????????11????0?0??????3??00?0000110??2?00102?0?1??1?1??1?20?2--0?0?00?1010000010?1200100????(2 3)?0????11?????0?30?1??????01021?0??00??????20????1???0
	Lajasvenator                    ???20?011?1-???000011????0???????????????1???????????????0011??21????????1??0????????????????????????????????0??0--1?00????????????????????????????????????????????????????????????????????????????????????????????????????????????????????????????????????????????????????????????????????????????????????????????10?00?0????0??????????????????0?????2????0100(1 2)0(0 1)0001?0??0????????00?????0000??1?00???00000????????????????1-12???????2010????10??0000?00-110?0?010?11??010?1??????0???????0?0??1??????????0?????????????11??10?????0101000?????????????????????????????????????????????????????????????????????????????????????????????????????????????????????????????0???????????????????????1??0??1??????????01?????0????1-??????????????????????????????????????????????????????????????????????????????????????????????????????????????????????????????
	Leshansaurus                    ??????????????????????????{0 1}--?0--????0-00?1(2 3)?01?????0??????0-0012????0????0??002?1????????????????????????????????????????????????????????????0?010010000000???????????????????????00--00?0?????????????????????????????????????001(0 1)01??0112?1202??1?1(0 1)0?0010000000010?????11?1101?01??????0-?0?????00?????100??????????????????????????????????????????????????????????0?(1 2)?????????????????0????????????????????0???01????121-1?1?(0 1)??00????110???1?0???????1????0?10?010?????????1???0????????002?20???????????????????????????????????????????????????????????????????????????????????????????????????????????????????????????????????????????????1????????0?0????00????????(0 1)???1?0??1???????????0???????????10???111????????000?10???????????????????????????01?0?00??0?010?0?????1???????????0??????????????0??00??????????????????????????????????????0???
	Liliensternus                   ?????????????????????????????????????0-????????????2?000???0-?01?0???????0??0?????????????????????000????0?1?000???????????????????????????????????????????????????1?????????????0??????????????????010????0?0?????10?0???????????????????????????????????????????????????????????????????????????????????????0?????0100000(1 2)0?0?1?00100????????????????????1????????????0(1 2 3)(1 2 3)000?0?00?0??????00000111000000000????????????????21?000020?000-10110?0?10-0?10?????????0100020?10001?1?0?10?0?????????(2 3)?0??????40000200?01100000?0???2??????????????????????????????0????1??0???????0000100100010001??0000001001000?10100?????????1?????????????????11?????????????????????????02?00100??00?0--01000?0?011010?1110001??1000????001010??010??01?0001000010????0?00001000?10100?0??0??00001000101010110?01001?0011010110?000-01012010000000????00000000000?????0?00???
	Limusaurus_inextricabilis       ??0000012?00110-0?101101--2?00010002???0011?0000010210?0000-----?0??001000?0-???1?000001011000???00000000000?0?00--?000?0?000001000201010-0-000???1--0?0??0?000---0????010---000???120?01?0?????0????0-??0??10??0??1?????0???(0 1)11?0?1???0???????????11????00?10?????????????????0???????????10???1????01?0???0?0020?1211010???0(0 1)?0--00000??0???01101????0???11-----------1--------------------1----------------?110110????03?2001(1 2)1020?11(0 1)-?010110110-0?(1 2)01?102010001000200?00?????00??00001100??13000?0?0?30(0 1)00(0 1)0000110000????20200?00011(1 2)11101(0 1)?001??010000??10010000201110?101000010?1010?0?0011000112?00-00?001010----012(0 1)(0 1)000001001000?1?000(2 3)1010-0?001--1??00?0-222?202001100100000000100010-01001001010000001101(0 1)0?10?10000?01000??????10?001?001000001??0000000100???00?10???00001101011200000?0????000101(0 1)?01101?200?0100?0000200001000000002000000(0 1)?00
	Linheraptor                     ??1101012?2-0???00011?1?-021001010?20???01120100100001--000??????1000?2000?10???00000001000-0000?0100?0101002001101?00000?03100???0101012110101-000??0000000100---01010110---00?001021000000110003?0010??01?10101?0??????????01100?10??001?4201010?0-1101012011---0011???2?00?01100000?00100-????1??????????0?0010?00000000(0 1)?10?0--0000????00????11?1???????01???01???1?021002011-00???3300000001???00-0-00??????1111?????3021-1??00???0????11?11??1-0????????????????????????????????00?????1????????????30?0???000???????00??0?10??????1???111???1?1?111??????????2??????????1?????????010??1?1???0001?1?????10??????????????????????????1???????????2???????????????????????1?0??????????????????????????????????2?????0?100????11???????????????????????1?????????????????????????00?101??12??1????1???0?0??1?????0??3000110???0102??1??10??10??????110????
	Lourinhanosaurus                ????????????????????????????????????????????????????????????????????????????????????????????????????????????????????????????????????????????????????????????????????????????????????????????????????????????????????????????????????????????????????????????????????????????????????????????????????????????????????????????????????????????????????????????????????????????????????????????????????????????????????????????(1 2)1-1(1 2)???1?0?201?????101?00?00??-0???00?10??100?0????1?0??00????????0020????1??(1 2 3 4 5)000?20??011000?0000?10?????????0????1??0??????????????????????????????????????????????????????????????????????????????????????????????????????????????????????????0(0 1)10?1?0??0???100????000010000????00??????????1???0010??0?1110001000???0110????????1??0000200?11?????1???000?0011120000??00021?10110?0011?????????????????????????????????????????
	Lusovenator_santosi             ?????????????????????????????????????????????????????????????????????????????????????????????????????????????????????????????????????????????????????????????????????????????????????????????????????????????????????????????????????????????????????????????????????????????????????????????????????????????????????????????????????????????????????????????????????????????????????????????????????????????????????????????????1???10?201?????10??0???????1????0?20?01??01?01??????000010????0??10????????100(0 1)0000110000?1110100?1000????00??1??10?????????????????????????????????????????????????????????????????????????????????????????????????????????????????????10200110010??0100?000??101000101000?0?10001(0 1)1010001?0201?0101021110010?00100110100??????????0??1011???????????????????????????????0??????????00?????????1?0?020?0?000?10??020000100001
	Magnosaurus                     ???????????????????????????????????????????????????????????0-0?????????????????????????????????????????????????????????????????????????????????????????????????????????????????????????????????????????????????????????????????????????????????????????????????????????????????????????????????????????????????????00100000???0111???0??????????????????????????????????????????01?????3?????00??1100?0000000??????????????????????????????????????????????????????(0 1)??02????????????????????????????????????{0 1}?00???????????????????????????????????????????????????????????????????????????????????????????????????????????????????????????????????????????????????????????????????????????????????0??1??0?????10?????????0?0???????????????????????????????????????????????100?00?10??00101?11??0?????0?21????????????????????????????????????????????????????
	Mahakala                        ??????????????????????????????????????????????????????????????????????????????????????????????????????????????????????????????????????????????1-??1--0000001????????????????????????????????????????????????????????????????????0?????????????????????00?001101---0001?002????0???????????????1?11???1??????????????????????????????????????????????????????????????????????????????????????????????????????????????????????0?????0?1??0?????0?????1???????????????0????0???????1????0?0?????????301??0???????1??01???????000?10?2???????????????1???????????????????????????????????????0?????01????????1???10??????1110?????????0??????????????????????????????????????2?????1000-0??0-??11?1???????0-??11100??????????????????????????????????????????????????1?111?1?1?0???0?0????0?0??????????00?????????????????00??0001?????0102?01??10-1??0????01??????
	Maip_macrothorax                ???????????????????????????????????????????????????????????????????????????????????????????????????????????????????????????????????????????????????????????????????????????????????????????????????????????????????????????????????????????????????????????????????????????????????????????????????????????????????????????????????????????????????????????????????????????????????????????????????????????????00110101000??????2????????????????????????????????0?20?(0 1)10??0011?1010000??1???000???????????????????02211111????????0000001?11?????????????????11?100????????????????????????????????????????????????????????????????????????????????????????????????????????????????????????????????????????????0??????????????????????????????????????????????????????????????????????????????????????????????????????????????????????????????????????????????
	Majungasaurus                   ??131100200-010000021111-00--00--0?200-000100000000011--00011101212100101111011100110011002-10010110020000000010110?00121113111102110011100-101-1?00000100101111110100100(0 1)20102011011--01011-010000000-00100100-0010-00010100211000111?00111002021?1011010010100000000(1 2)001011010---000000110-100100?00100000110020000000100111101110101110000001?010002010?101111000001101200000000000022110000010000000000000100011101101301(0 1)01210010001-1011202010-0100011011100010001001101?02010000101011010?20?11?0013000020000110000000000200000011100000100100?0???00??1000-000100100?101010000010121100001100112000-000110000----011??000011000101?00?00110?0?000?2??????????????202011100100000000100300?010010010000011?1?0100??0??0?00(0 2)0?0????????10?0010????(0 1)00?0?100?01000101?0110100(1 2)1000111001?1020100?10?2?010111000100101201011???0?0??00000000??01???0000111?
	Marshosaurus                    ???10?0021?-100100011011-02000010?0200-00?100010000201--?0?0-002211??1?000?00010000000000110?00??1?1?10?000120010--?01???????????????????????????????????????0????0?0????????????0?????000100110000?01001?201010?????????0??????0011010001140020???10110?0110100000000000?00011111001010???101??110?0020000?00?????00000000???0?1100?010001000??????????????01011000??1?02200??0?100???330000000???0000000000??11011011011??21??(1 2)1000100201?1110001000?0?00?0???1?0101010101001110000000110{0 1}1000???????????????????????????????????????0???0???????????????????????????????0???0???0??????????????????1???????????????????????????????????????????????????????????????????????0100??0?00???100??0?001010?00?0??00??001100?0110201?000??111000100001001??0?0????????????????????????????????????????????????????????????????????????????????????????????????????
	Masiakasaurus                   ????0??????-?????0????????1--??--??1-0-0??0-?00??00211--???1000100?10??1-0???1?1????????????00????????????????????????????10??????????0????????-0000?0000000100---010111111100000?0??????????????????????0?0?00-????????????????????????010010?????111??1????0??????01100?011010---01000???1010?110?001000??0?00???-00000011?0001110101?0?????????0--??110??0?(1 2)??1(0 1)01?1?0(0 1 2)???0??00???1?(2 3)???00000122011000(0 1)0011?010111010003?2001210110(0 1)01-1011202110-10200010101000100020?100010{1 2}010000000?10010130?01?1?1(2 3 4 5)0000200?0110000000?0?30?100011(1 2)0110??0?????????10??10010?1?101100?0?101001001010?0000110001120??????????????????????????????????????????(0 1)0????????????????????20200210?0?00?0??1???300-??00???1?10??11?10?100010110200001?1?1100001?1??1?01??0??010100001001101001102002100011101011000000100?2?0?01110(1 2)?10?102101011?100????00?20?000??1?????00111?
	Megalosaurus                    ??????0??????????????0????2000??0?0??0-00?10?00???-1001?0000-112111????0?1000000?1?????????????????11????00??0?0???????????????????????????????????????????????????????????????????????????????????????????????????????????????????????????????????????????????????????????????????????????????????????????????????00000000????1??????????1?00??????????????????????????021000?001000??(2 3)3000000?101000??000100???????????????1-?1?????????1?????????1??????????1?0?(0 1)?10100?0???110000{0 1}??0??0???00200010100??1??2????1100000000??0?11?????1??0?????????????????00?0-?1?0001?1?0?1?????010?0201010?020??1????00?0???0??????????????????????????????????????????????????????1???0110?100?000000002010000?100?0000100???0??00?0100?????1010??110010?0000?1??0???00000100000110001?0000?100?101010110?10????0?2??????0???????????????????????????00000?0????????0???
	Megapnosaurus_rhodesiensis      ???00?01310-??01011111??-10--00--0-0-0-00012001000021000?010-0100000?100-000000200000?00100-0001?010010000?010110--?00000??11010--1101010-0-0?000000???0000?000---0100??00---000??0?0--00001-2??0??0???????010100101?000?010??2100110000010011202101010000010000001000000???????????0000???0-00?110000100001000010000?00000???001??00000100000???0?????0???1010??0200?1?002?0?00??0??003?0?00000??000?--11????0110??000????02000100?0?0?0-001000?000-?0000?0?000?0000002??1000101?00000000?00?0002010???10(3 4)000020?00???????000100001???1021???01??00??0???00??0101001??10000?1000100(0 1)0?0001?00??10000011??1?0?0??1101?1????1???00000001?00?1000110???0?111000?0????00???0102?021000-000????100300?01101?011?00010010?0-00??0??100210001?1?0001000010110010011110000(1 2)?10011?0010(0 1)0110000101?10110???000?0111?101?11100??1012000001011?0200??0?020????10000100??0
	Megaraptor                      ????????????????????????????????????????????????????????????????????????????????????????????????????????????????????????????????????????????????????????????????????????????????????????????????????????????????????????????????????????????????????????????????????????????????????????????????????????????????????????????????????????????????????????????????????????????????????????????????????????????????????????????21-1210??0??2010??1?001?00000?0111??????????????????????????????????????????????2002???02201110?????????000?????1??1??????????????1111101??00100?10100???????????????????????11110100?0?1???0??201100000111000?21?0021000112110012?0001000010?????0???????????????????1?????????????00?0??????????201?-1???????????????????????????????????????????????????????????????????????????????????????????????????????????????????????????
	Megaraptorid_MUCPv_595          ???20?001?0?011000011?1?-0210001000202100?13000010020011?000-00210000010000100?1100?00010(1 2)0-0000??????????0???????????????????????????????????????00?01?00?0??????????????????1???1?2?10????????????????????????????????????????????????011210?????110001000?(0 1)00?00010?1120????11110?00000010100????000100??????????????????????????????????????????????????0101001(0 1)201?0220?0?0?-001003?000??????????-0-0000??0?1111??0?03020112100??0020?0111?001?00?00?0?110?00?20???0??00?10?010?0000000?0?002(1 2)000??????200????02211??0?????????000??10?1?????????????????1011?02???0100?1?10?001010?0?00100??00??01?????????????????????????????????????????????????????????????????????????????????????????????????????????0?0??????0????01?-????????????????????????????????????????????????????????????????????????????????????????????????????????????????????????????
	Mei                             ??0000003?0-?10?00011111-??????-????????0113?000?1??0????00??????????????0000????0000001000-00???0?0?1???0?0???0?????0030?0-1000--0200011110101-0?1??0001001??0---?????1?0---00?00110--000????????0????????41?????????????????????????????????????????????????1---??????????????????????????????????????????0??????12000000?????1??1000??????????1??????????0?0??02???1?01300201?-0????????0?0????????-----??????1100?????3?0-?--101???10-?1100?1010?0????????????1?0?21000?00????0??000000111???30??1??0?3000?0001???????????2-40-???????0???10???12?1???111?2?110?21?0?????0011010???00000000?10?10001110???????0???????1?????????????1????????2???????????0?01?1?000002????01???????0--00??100?11000-??011000????0?????011001-?000?1?????????10???0??20??10?01??11110?2--0???0??11?000???????????0??1?3?1??1?1?0???0113000110??000021??1??1?1011?20?1110????
	Metriacanthosaurus              ????????????????????????????????????????????????????????????????????????????????????????????????????????????????????????????????????????????????????????????????????????????????????????????????????????????????????????????????????????????????????????????????????????????????????????????????????????????????????????????????????????????????????????????????????????????????????????????????????????????????????????????(1 2)1??1???????????????????????????0????0?1?10101??????1?1??00?12????????0?????????0??2???01100000???????????????0???????????????????????????????????????????????????????????????????????????????????????????????????????????????????????????????????(0 1)10??????1?0??1?????00????00?????00????1(0 1)?0??1?????1???0????????????0??????????????1?0??11?00?11????1??0?1??????1??1??????????????????1??????????????????????????????????????????
	Microraptor                     1110??002?0-010000011?1?-021111010?2????0?0-?10?11???010??0??????000001010??0???0000000?010-000??000000?000????1101?000000011000--11010121??101-?????0??10?1??0---0????1?0---?0?00??????0???????????????????1????????????????(0 1)11??????????????????????????????????????????????????????????????????????????????0020?00000?0010???????0111????0????1?????????101121021??12021003111-001??(2 3)2(0 1)100000??1000---0-0???????????????????????????0???111??1????0????????????000?01????????????1?0000?1?0???3???1????30??1?001???????????1-41-??????0???1?????1211001101??0?????????????1??1111???00010??101???000?110??????100?1100?02?0?0?00000101??0??0?22????02???00?001011000002????0100101??111??1?1???????0-??011?1?????21--??0110?1-?001?10001021201?2??011210?1??????111?1?2--???????10???0?0????????00??????????????0??0???0001????101021?1??11???01??0?1110???0
	Microvenator                    ??????????????????????????????????????????????????????????????????????????????????????????????????????????????????????????????????????????????????????????????????????????????????????????????????????????????????????????????????????????????????????????????????????????????????????????????????????????????00?0?-2??01??2??0?0--?001??????????????????????????????????????????????????????1--------??--?-?-???1101???????(1 2)00?????????0-0010?01?1?-0?0??????0???02??21000?0010000010000??0?1????0???????????1?11????????????0??2????????????????????????????2001?????00????00?0?0????0000?001010??0002010000?001?0???????????????0???0???????????????2???00?1????10?000?????01000-10?101001??10?10000-??00?001????0100??00102????30????????????????0??????1??11?100121?2--0??000?100??000???12???00??1?(2 3)???0101?000?0013000110?1?????????????????????????????
	Monolophosaurus                 ???101011?0-1?000001001110200001000(0 2)????011200000000?0??0000-0???01??110?1?10???001?111002101000?1111300010010000--1000200111-00--1101000-1001010100?0000?00000---10?00011000?1111?00--001101000100101001?2000101?1??????????(1 2)110???????01???0?????1???0?011010?002?000??1?00?111100?0?0?????????10?0???????000110000100000(0 1)?0011110101??????00100111??210?10100?0100?1?0210011001000(0 1)0(2 3)300000001?1000?000000020?110101?????21-11100???020?01110001000?0?0??0??1?00101010000011?100?0?00110010?0?2000?00????0?02???011?0???????????1?????100?????????????????????????????????????????????????????????????????????????????????????????????????????????????????????????????????00100100?0100100?0010001010?0000000??1?01-???0110200001000??10001000?10110-(0 1)0?????????????????????????????????????????????????????????????????????????????????????????????????????
	Mononykus                       ?????????????????????????????????????????????????????????????????????????????????????????????????????????????????????????????????????????????????????????????????????????????????????????????????????????????????????????????????????????????????????????1??00??????????0???????????????????????12?101??0???????????????????????????????????????????????????????????????????????????????????1????0????-----00???????????????0-?-01010?1?2011????1211-0???????00???1021020010000-000011010??101?????2??1?????0121?0?1?????????????????????????????????3?110??001100-02??0?????1010000?000002?0000001000110021000110011?101??31??0?0111?1011?01100221??112-??11120???011-12?????0?0?0-??????????????1?0011??1??00?????30---??????????10????????0-?0010??-?????100111102-20?1?00??010?1110000110112??100??0?(2 3)?1??21???10?11??110110?100?021001002-1000????0001????
	Murusraptor                     ???????????????????????????????????????????????????????????????????????????????????????????????????????????????????????10?03111110110100100-1001000010?00000110---01010110---011???02010100??????????????003?012???20010?00?????10110101011410000??1111010000000000100200111101110001000000101011010001100110101?0?????????????????????110100???????????110???????0(0 1)10?(1 2)0??????001??????????0??????????0?00000???????????????????????????????????????????????????0020??000????111010??010100101????????????????????02211111????????1000????11????????????????????????????????????????????????????????????????????????????????????????????????????????????????????0????1??10200?11011100100?1100?0-100111000??0??0??????????????01?-??????????1??0?1??0??10????????????????????????????000001011100001?110210???????????0?????????1?????????????????????????????
	Neovenator                      ???10?01200-110000020011-0210000000202000?11000000010010?00100121(0 1)?0001001??00?00?0001111?10?0??????????????????????????????????????????????????????????????????????????????????????????????????????????????????11?????????????????????????????????????????????????????????????????????????????????????????????????00000100???001??0?0?????????????????????102121000001?0?2000?001??0?0????0000?(1 2)0100???0000?0?0011111?0103?20112100010020101110001000000?01111??0020100010001101(0 1)10100111001000?20100????(3 4)?00010000010--000001?0011?00???1?10?100100?????????11011020?0?100?101010????????????????????????????????????????????????????????????????????????????????????????2?0011?1????110?1000?0?0000101000??1000?001010?0110201?-101011100010100100110000?0010120010121000110100010101010111110000111002100021000011????10???????00020?000?010000020?0010000?
	Noasaurus                       ??????????????????????????1--000-0-(0 1)-0-?0?0-000??00110?0???1?00100(0 1)1?000-0??011100?????????????????????????????????????????????????????????????????????????????????????????????????????????????????????????0?0??????????????????????????????????????????????????????????????????????????????????????????????????????????????????????????????????????????????????????????021?00?0?00?0?132010????????????0000?0??????????????(0 1)???(1 2)202???0????102?2?10?10(0 1)12?????????????????????????????????????????????????????????????????????????????1???????????????????????????????????????????????????????????????????????????????????????????????????????????0???????????????????2???????????????????????????????????????????????????????????????????????????????????????????????????????????????????????????????????????????????????????????????????2???????????????????
	Nomingia                        ????????????????????????????????????????????????????????????????????????????????????????????????????????????????????????????????????????????????????????????????????????????????????????????????????????????????????????????????????????????????????????????????????????????????????????????????????????????????????????????????????????????????????????????????????????????????????????????????????????????????????????????(1 2)001??0?????0-?1????02???0?0??????0???120101??00001???00??00110011???321?10?0?222002-1-0???????00?-0{0 2}-0????????????1?1010????????????????????????????????????????????????????????????????????????????????????????????????????????????????????2?????1?01021011000100?0?10000-??100000?0??01011?0?0021-?-20?100000011010230010210?10011111111??1??0??000?1110000010112??000??1???01?101?010?010300?111?0?????????????????????????????
	Nothronychus                    ????????????????????????????????????????????????????????????????????????????????????????????????????????????????????????????????????????????????????????????????????????????????????????????????????????????????????????????????01-----?10---??????0-?001102011---0000211?100?00---0?1-0---0-01?11?1?10020???????????????????????????????????????????????????????????????????????????????????????????????????????????????????????212????(1 2)0???????2??-????????2?????20?0?001111??????????110??????4?10?0?0?2000??10?0110???0000?0300??????00??0????00??????01??00?1?01??0???????10000?010001?00?11?110011??100?100100?????????????0???0??????????22??????????0020101000000?????0101112?11??1???10???100?????1100?????11010?0?0121-?-2??00000011201?1?11102?0?0??112101110?0?0???00??000?00101101????11?01?30??2210??0???0?3000?1???00100-00000010110????0?0?????
	Nqwebasaurus                    ??????0???2???????????????2100000????2101?0-?00??00?0???0??-----?0?0?01???0?1???00?????????????????????????????????????????????10???0201110-10011010?010?0?1??????????????????0????10--00?????????????????????10???????????????????????????????????0-0??100??0??????0????????????????00?????????????????????????????????????????????????????????????????????????????????03???001?-?00???11-11????????????--0?0??????????????21-1(1 2)?01???00-??0-011111-0?0??????????10010??????????????????????????????????????????????????????????????????????????0????????????1001102??0?????10000?0?01?00100???100???0110??0?00010010?00???00?00000001010?10101221??01111?01?00??0010110????????????????????????????????????????????1????0??0?????10???????????????????????1??0??1?????????0??000?1000001011112???00??1???0?0101??0??0003001111??00?02100000001000????0001????
	Orkoraptor                      ????????????????????????????????????????????????????????????????????????????????????????????????????????????????0--0?00?????????????????????????????????????110---01010110---0????????????????????????????????????????????????????????????????????????????????????????????????????????????????????????????????????????????????????????????????0?0???????????????????????0???????????1???????0??????????0?000?02?????????????????????????????????????????????????????????????????????????????????????????????20??????2??0??1??0??3?00??????????????????????????????????????????????????????????????????????????????????????????????????????????????????????????????????????????????????????????????????????????????????????????????????????????????????????????????????????????????????000?01011(1 2)0010???????????????????????????????????????????????????????????
	Ornitholestes                   ???{1 2}0?011?1-101?0001101??02100?100020?100?1100000011?00000011????0(0 1)0001000?10???000?????010-??0??1011000000100?1????100??0011000--0101000-0-0000??1000?00000100---010?0120---0000000200000100???000000-????41011??02?0?1?0?011110???????01???0?0?0?10100111?0001000011?0???0??010020?0?0???0-???11??0?????0?0?0110000100000?????0--?00101010000?101101100-010122112(0 1)2?10021102010?0001?310100000100010---00000??????????????21-1(1 2)10111?01-10110?1111-0???????1????1101010?01001?100(0 1)1000101000?00(2 3 4 5)0??10?0?3000020000010--000001030????????0???????1?1??????????????????????????????0?0100110?000100000011????0?0?1?0???????????0?????????????????????????????010???????????????1?0101?0100000?100?100110?00000010???1?????0110201?01000011000100?000001?100??????1???????1??0??00?010????????????????????????0100?0??????2????????00?????01?00?00?0????0?10????
	Ornithomimus                    0?00??0???2001??0?001???--2?00012??202?011??100010??????000???--????002?10??-???0?00000?010-0000?01100100000???00--??003000-1000--??0?01111010000010000?00?1000---01???110---00?00?00--0???00111001?10-?????20111?0??0?0???000221??1????01??0??1?1110111?102000100101(0 1)?????0?001100010?0100???111(1 2)???10???0?000010?121001011010?0--10000101-0????0?????????11-----------1--------------------1----------------???10-1?????3?21-?2??2???10??0???102??-0????????????00??0???01??1?????0?100??0?0???401?00???30000??0(0 1)011????????0?30???????0???00??0??0?????????11111???????0??01?0100??????01??00???????2??0??0000??1?0?00????000?01??0?1??????0?22??0?0??2?00?0??0?012210????????01010?10001100???????10??10000?????010???0?10?????10?0??0100100??000010100?10?????000?1?1??1???0??10?0???0????????00????2????1????01?10?30001????000???10?001??0?0????000?????
	Oviraptor                       ????10????11?????????????-2???01???????10?0-10?000??00??0??-----?1?0001010??-??????0101???0-??????100000000????0????0?000??1000???11010121??10???????0????????0---?1??????????0?00?1???0???00??0??0??0-?????1010?????1?1?????????????????????????????????????0??????11?????01??????????0?????????10?0??1?0??0?0021?-20?0(1 2)11?????0--000100????????0?????????11-----------1--------------------1----------------???????????????1?????????????????????????0??????????????2???????????????0???????????????0???????????????????????????????????1??11???????0???111?????????????????0??1????????1???0?????????0?0???0????0???1???????????????0??????0???????0????00????0??0000?1????????0-1??????0??1?????????????????????????????????????????????????????????????????????????????????0??10?????0????????????????????????????????????????0???????????????????????????
	Panguraptor                     ??1?????{2 3}?????????????????2????????2????0?0-?00??002?000?????????0???0?0?0??0????00000???????0???010??00000????10--?000?00?0??????0201010-??0000??00?00????0000---00???11?????0?00?????0???0011000??????????10???????????????111??????????????????????????????????????????????????????????????????????????????00?????00???????0?1???1000????????????????????????????????00(2 3)00?????00???3??0??000????00??????????????0?????3?20000??2????????110??????????0?????????(0 1)???200?????????????0000??????(0 1 2)???????????????????????????????????????2???????????????????????????????1?0?0?1?0????????????????????????????????????????12??????00???????1??0?11?0??0?110?0????0??0000?????0(0 1)?????????????????????1????1??????????????????????????????????????0???????00?01??00??1010???????????????0001?1??12???????????0??2?0??????0??????????000???????????????1??????????
	Parvicursor                     ???????????????????????????????????????????????????????????????????????????????????????????????????????????????????????????????????????????????????????????????????????????????????????????????????????????????????????????????????????????????????????????????????????????????????????????????????????????????????????????????????????????????????????????????????????????????????????????????????????????????????????????????????????????????????????????????????(0 1)2??2?0????0???????????010?????????1?????0121???1????????????????????????????????????????????????????????????????????????????????????????????????????????????????????????????????????????????????????????????0??????0--??????0?1?0?0-???1????????30---?1?---1-?-10?0??????0-?0010----1(1 2)0?1?0111102-20?2--0??010?1110000101112??100??0?(2 3)?110100?01??1013110110?1000???001002-10010???0010????
	Patagonykus                     ?????????????????????????????????????????????????????????????????????????????????????????????????????????????????????????????????????????????????????????????????????????????????????????????????????????????????????????????????????????????????????????????????????????????????????0?????????????????????????????????????????????????????????????????????????????????????????????????????????????????????????????????????????????????????????????????????????????00?010?????1?111?100????1?????222011000??012000?011?01?1???2???????????????????????????????100110????0???????001???10?????0???011???0002100011?001-101??31??0??111?10???????1??1??112?????0?1?????1????????0?0???????????10??0?020010??1????0????1100??0111201?010?????0??????????010???????1??10111??1?00??000?1110001011111??100??1????1221???0??010(2 3)001100?110????1????0-??????????1?????
	Pelecanimimus                   ???{0 1}00012?20010001011001-02?00?1(1 2)?12?210110-100010000010000-----?000002010000???0000000?000-0000?111101?00?0???0???????001001000--11020111101000??10000010?1??0---0??????0---00000?????0????????1?0?0??????420111?0??0?00?0??(0 1)2??0?10??????40????1???????002000000???????????0????????01?????????1?1?1??????0???10?00000100???0?0--?000??????????0?????????103111022--0103301001?-1?00?2???11000300101-----00001?0101?10?03?21-1?1?????00-?0000112?1-0??0?0?0????00101?2000000????????10?00010?0?????????????????????????????????????????1???11??????0?00???0011?11??????000?110?0?0?01001010000?00000?10010000001011??00??20?0000101000100111002210000112000100?0?011110??????????????????????????????????????????????????????????????????????????????????????????????????????????????????????????????????????????????????????????????????????????????????????
	Phuwiangvenator_yaemniyomi      ???????????????????????????????????????????????????????????????????????????????????????????????????????????????????????????????????????????????????????????????????????????????????????????????????????????????????????????????????????????????????????????????????????????????????????????????????????????????????????????????????????????????????????????????????????????????????????????????????????????????????????????????????????????????????????????????????(0 1)(0 1)?(0 1)2?????????????0??????????0(1 2 3 4 5)(0 1)10???0??????????????????????????????????????????????????????????????????????????????????????????????????????????????????????????????????????????011????101??010?00??0??????????????????????????????????????????????????????????????????????????????????????????????????????????????000001011200100111?200?(0 1)?1??001??1130?11110100(0 1)0??00??0010???????00?0??00
	Piatnitzkysaurus                ??????????????????????????200??0000220-0??10??0??0?200????00-001211????10?000001????????????????????????????????????????????????????????????????0000??001000??????????????????????0????0????????????????????????????????????????00000001011(0 4)1020???1111?100101?????00000010?101100001??0???1010?1100002000??00?????10000100???01????????????????????????????????????????0(0 1 2)2000?0?100????(2 3)?1?000?100?????0000?0?11111001??0??21-1110?11001-10111???100???????0???1?11?1010??0?0111000000?11?11??0020?0???00??0?02????010--00????????1??????0???????????????????1??11?1??001?0?0?00?0??010011?00??10201002??100????1????????????????????????????????????????????????????????????0110??00?????????0100000??00?????00?11?1?00??1???00001?00210100100??1??11-1????1100100?010?00?10?0?00100??0??10112?1?????0?21?0???0?0????????????????????????0?010???1???????????
	Pivetausaurus                   ????????????????????????????????????????????????????????????????????????????????????????????????????????????????????????????????????????????????001000000000??????????????????2???010--111??????????????????????????????????????00??0?000113?120210111101??1?001001?0020??000111010010000?00-1??110?0021000101?????????????????????????????????????????????????????????????????????????????????????????????????????????????????????????????????????????????????????????????????????????????????????????????????????????????????????????????????????????????????????????????????????????????????????????????????????????????????????????????????????????????????????????????????????????????????????????????????????????????????????????????????????????????????????????????????????????????????????????????????????????????????????????????????????????????????
	Poekilopleuron                  ??????????????????????????????????????????????????????????????????????????????????????????????????????????????????????????????????????????????????????????????????????????????????????????????????????????????????????????????????????????????????????????????????????????????????????????????????????????????????????????????????????????????????????????????????????????????????????????????????????????????????????????????????????????????????????????????????????????????????????????????????????????4000??00?????????1???1000???0????????1??1?????????????????????????????????0010(0 1)01?00?1??????11000-00000100???????????011?11010???????1???????????????????????????????????????????????????????????????????????????????????????????????????????????????????????????????????????????????????????002100?????????000210?000????????????0???????????0?0000?
	Proceratosaurus                 ???200000?1-1111000110101021000100020??00112000?001200100000-0???0(0 1)?001000?10???00??1????2???????1111100000010010--?000??0?????????1??0?????0?????????????????0---0??????????0?0?0?????????011001?0?1???????2?110?0210?0?0?0011100?(0 1)0?01011401?01??????????????????????????????11000?00??01?????????????????0?0100?000001001000?1010001?101?00???0?????????101111000201202310000010011(0 1)33000000011101000000010?????????????????????????????????????????????????????????????????????????????????????????????????????????????????????????????????????????????????????????????????????????????????????????????????????????????????????????????????????????????????????????????????????????????????????????????????????????????????????????????????????????????????????????????????????????????????????????????????????????????????????????????????????????????????
	Rinchenia                       ????1?02??3111000?10????1-2?0???2?0????10???10??01???0??000-----?????????000-???????101??????????0000000000001-0101?00000??100-10?????01210-00????1000????????0---01???1(1 2)0---00?00??20?0?0?00110000?10-?????1?10?????1?1?1-1-10301-?????0???0???????????????0???????????????????????????????????????????????0?0021?-21102112(1 2)10?0--0101101101????0?????????11-----------1--------------------1---------------?????????????????????????????????????????????????????????????????????????????????????????0?????????????10-??-???????????????????1?????????????11?????????????????0??1?0????00?0??0?1???00???00???0????????1???????????????????????????????????00???????000??012?0?1?0102(0 2)1111?01?1????0001100??????????????????????????????0???????????????????1??112??1??0?(1 2)??????0??1000?????11???????????????0?0???????????????????0???????????????????0???????
	Rugops                          ???201101???01?0000?1110-?0--00--0-200-?0110?00?000011--000101011111000001110????0110000100-0101??????????0????????????2?112111101110111100-1?02100000000000????????????????????1?011--0101???????????????????????????????????????????????????????????????????000???0???????????????????????????????????????????????????????????????????????????????????????0???????0???002000?0??0000?2?1?0????????????0000?0?????????????????????????????????????????????????????????????????????????????????????????????????????????????????????????????????????????????????????????????????????????????????????????????????????????????????????????????????????????????????????????????????????????????????????????????????????????????????????????????????????????????????????????????????????????????????????????????????????????????????????????????????????????????????
	Sapeornis                       11100000301-010001011??2-00--00--??0-?????13????????0???000??????01?00?0????????00000001010-000??0?0001000?000110--?10000?00100???02010121??101-1?1--010??01000---01???110---00000?00--?0??1-??????????????01????????????1?01(0 1)1??02??????????????????????????????????1????????????????????????????????????????1---002000101--???0--1000??0???????0????000??10111112001010300-??1?-110??(1 2)(1 2)230?00100001------00?????????????3?????????????3-???????211??????????????????????0???????0??????????????4??01??0?020-0??1-0???????--?-0--???????????0????????1???11??2010-?21??????00011011???0001?0?1?2?00000?1100?100010011112?120??0?000101011?11?1022????0200?0000111?1000002????01000-1110-???1?1?0?10000-??0?100?????31101?011121-?000?10102000-?10101011210?10?111112-2??2--????00?100?0???????????????????1??????????11??1001????1?0020????10?10?0??0100?????1
	Saurornithoides                 ???200011?0-010?000?1012-0210??100?0-???0112100?10??01--?000-1???0100010-0??0?????10??0?000-000??010??????0????????????00?0310????11?101?0???01-??????????????0---??????????????00?????0?????????????????????????????0?111?00?210??????????????????0-0????0??0???????1020??0???1002010?????0-?1?1101010011??0?00???00???200???0?1?11?00??????????1?????????101??10????1?0220000???0????3?0?0000?3?0100-1-110????????????????????????????????????1????0?????????????0??????0000?0??0??0?0?000??????010?000???001????000----?????????????????????????????????????????????????????????????????????????????????????????????????????????????????????????????????0??????????????????????????????????????????????????????????????0?1??????1???01000011?10230010200????111111110?1?????????????????????????????????????????????????????????0?????????1??0??????11??????
	Saurornitholestes               ??????0???2-0?0000111?1?-02?11011??2?2100?0-000??0??????0?010?01?1(0 1)?0010110000010000011?100-0001?010110100012000100?00000?031??12???02002111101-100101100000100---010?01(1 2)0---0?0001121000??00010030?010?????10101?0????????00121?????????????????????????0??1??????????????????????????0??????1?????????????0?0010??001000000-0?1000??0010????0101101??2??1?010210000011021000000?001??33(0 1)0000001??00001010010???1111?????3?(1 2)1-1?1?????0???011?11?10?0????????????120?00??????1?????1?01110110???311010100????1??0????????????1??2???????0???1???1??1?????????2????????00???????????????????0?????????1?0?0?00?1?100??1?0?????????00?010???1111022???002???000?1101100000??????10?1021110100??100?100111??00100?????????????????????0???????????1????0?0????????????????????????????????01011112???????1???01???1?001?0013000110?010?021?1??10?01?0????0110????
	Segnosaurus                     ??????????????????????????????????????????????????????????????????????????????????????????????????????????????????????????????????????????????????????????????????????????????????????????????????????????????????????????????????????????????????????????????????????????????????????????????????????????????00(1 2)00??00?(1 2)0101-0?0--0101???????1--01101(0 1)10-0?????????????????????01??0???????10102-000011001000???????????????????????????????????2?????????????????????????????????????????????????1??0???????????????????????????????????????????????????????2????????0?????1???1??????0?1???01?0??001110??????????????????????????????????????22?????????00??????????????????101111?11101010001?01000-??01000?????21010??????01?010?001?00111?111?1?102?0?0???????????????????0??0??1??0?????????11????2???021??????0??20000?????0100-?00?00?0110?20?0?10????
	Shaochilong                     ??????0???????????????????0--?0--???????0?0-?00?000001--???1100?21?00?11?1?00??00?????????????????????????????????????????????????????????????????0001010?10????????????????????????21101????????????????010?010????????????????0???????011????????111101??1?10000000000110110111000?000?0013000120?01(1 2)0000?00??????????????????????????????????????????????????????????021000?0??0????????0??????????????0????0?1111?1?1???????2???????????????????????????????????????0???????????????????????????????????000200?011011000000????????????????????????????????????????????????????????????????????????????????????????????????????????????????????????????????????????????????????????????????????????????????????????????????????????????????????????????????????????????????????????????????????????????????????????????????????????????????????????????????
	Shenzhousaurus                  ??1000003?200100?10010?1--2100000???????1?0-0000100?0????00??---?0?000201000-???0000000100???00??01????????????????????000?01000--?1020111??1???0?1??0?0??????????????????????0??0?00--???????????1??10?????????1?0??0???????????????????????????????????????????????????????????????0??????????????????????0?0????0000010110?0?1000000??????????0??????????1-----------1-------1---0-------1001(0 1)?0011-----000?????????????????????????????????????????????????????00??200?0??????0???0000001????301??0?????0000?00011?????00??03?0??????????0?0?01????????????????????????????????????????????????????????????????????????????????????????0110?221?????12?00????01011110?????01000-10010101000???100010??0?0001?0??01001?0?10?01??11?01111?010000100000100???1????00011?1??????00?100?????????????????????????????????????????????????????????????????????????
	Shidaisaurus                    ???????????????????????????????????????????????????????????????????????????????????????????????????????????????????????????????????????????????????????00?00???????????????????????10--0001?????????????????????????????????????0??????????????????1?110?0100100000?00???0?????????????????????????????????0????????????????????????????????????????????????0????0??0?1?????????????????????0??????????????????00011010??????????????????????????????????????????0?(0 1)0??101????????1???0?0200?0?0020?0??0???????????0?????????????????????????????????????????????????????????????????????????????????????????????????????????????????????????????????????????????????????????0110?1??01?????1?0?0?0000100?0?00??????1110???1???????1???0110101000-1?00??0??????????????????????????????????????????????????????????????????????????????????????????????????????
	Shuvuuia                        ????0000??0?0?0???0?11?2-?2?00??0?1?????00???00010??01--000--????0????1??0?0-????0000000000-000??000??1000?????0?????0?00?001000--0202010-??1000101000?01001000---01010110---00000110--00001-110001000-?????210-?????0?1?????12?0021??1001??01?0???0-0001102101---?001?????00?010000110110110???11?101??0?0?0?0010?00??0100???0?1?000100??????1--0?????20-?1????????????0330?0011-000??111111000??01?0-----000???10-????????(1 2)1-11100???120?110011210?0???????0????102?0???0???0?????1?00??01?1???4020?1?003001220011??????????10020??????00??1???1110??110??001?00-021???????0000000??????2?0?0?0010??1?002????111?11?101??3???0??111?-011?01--0221??112--?111?0000011212?????01000-1?00--0111010?120011??11000?????30---?1?--?1-?010?0??????0-?0010----220?100111102-20????0??010?1???0??1???10??1?0??0???1???????10?1113110110?1000021001002-10000?0?0011????
	Siamotyrannus                   ????????????????????????????????????????????????????????????????????????????????????????????????????????????????????????????????????????????????????????????????????????????????????????????????????????????????????????????????????????????????????????????????????????????????????????????????????????????????????????????????????????????????????????????????????????????????????????????????????????????????????????????????(1 2)????????????????????????????????????????????????????0??????????0???1?????(1 2 3 4 5)?0???????11?00??????10????????????????????????????????????????????????????????????????????????????????????????????????????????????????????????????????????????1???001?011001????01?0?1110??1?000????0?0?111000??1???01001?0?011010100??0??1?????????????????????????????????????????????????????????????????????????????????????????????????????????
	Siamraptor                      ???20?0010?-?11000??100??????????????1???????????????00????1001?1??????0?0??????????????????????011113?000?1???1??????????????????????????????????????????????????????????????????????????????????????????????????????????????????????????????????????????????????????????????????????????????????????????????00???????????????????????01?1100??????????????01111000201?0(0 1 2)?000?0???0??02?0?0??????????00000100??????????????201010000000201?10100010000?0?0111?1?0??0?010?????1010100000020??????????????????0??0??????????????1?0???????????????????????????????????????????????????????????????????????????????????????????????????????????????????????????0?????00??????????????????????????????????????????0???????????????????????1111?010?0????11?1?0???????????????????????????????????????????10021??????????????????????????????????????????????10????
	Siats                           ????????????????????????????????????????????????????????????????????????????????????????????????????????????????????????????????????????????????????????????????????????????????????????????????????????????????????????????????????????????????????????????????????????????????????????????????????????????????????????????????????????????????????????????????????????????????????????????????????????????????????????????????2????????????????????????????????1120101??0???1?101100000?1???10??(1 2)??????????0??00??2201011??0???0?10?0???????????1????????????????????????????????????????????????????????????????????????????????????????????????????????????????????????2?00?0??????100?100????000010100????10??????????????????????1111?010?0?????1????????????????????????????????????????????????????0??????0?11???????????????????0?????????????????????
	Sinocalliopteryx                0??10?001?1-???000?1????-0????0???????????0-?00?00?1?0100?0??????20??01??0000???0000000?(0 1)???????01???10000??????????????????10?????1010111??000?10?????0????100---01???110---0?000??????0??????01????0-???????????0??0?????????????????????????????????????????????????????0??1???????????????????????????????1---?00000?00????????????0??????????1????2????011??00?(1 2)0110(1 2)100?10??00???33000000?????????????????????????????21-1??????????????1????0??????????1????0???1?0?0??????????1?010???????????????400???0000????????????0????????2????????1???????00??10???0?0???0???0?0?0?0????00?????01????????00??????1??1??????2?????000????0?02??0?22??0?02110???20101?0000??????01??11?20?????0?0?1??0?1??????????????(0 1)1?0???????????0???00?0001000?0?001?1???1??????????????????????????????????????????????0?0??????????????????????002??????0??????20?????????
	Sinornithomimus                 ??00??00??20010010001?11--2100010??2????1?0-110?1012????0?0-----?21?001??000-???0000000?000-0000?010011000002??0?????0030?0-?00???01?20121??1000101000001001000---01??0110---00000100--0000?????00?010-??????0???????????????01??00????????????1?1???11000020000000?????????????????1????????????????1??????0?0010?02000201???0?0--00010?????????0?????????11-----------1--------------------1----------------1??1?????????????0????1021(0 1)-0???0????1-??0??????1?????0??2?????????????????????????3??????????????????????????????3??????????????????????????????1???????00????????0???01?01???0???1??00?????????????11??????2?????0001?10????????22?????2120?0?00001?1?1????????????????1???????????????????????1????0100???1???????1??0211100?00000???1?????1??0?10??011?1?00?0?0??1000001011112?01????????0?0?0?????????????????????1??????01???????0???0?????
	Sinornithoides                  ??1????????-?????????????????????????????1?????0????????????????????????????????????0???????????????????????????0--???????????????????????????1-???????????????????????????????????????????1-????????????????????????????????????????????????????????????????????????????????????????0????????????????????????0?1??????0100?????1??1?0??????????????????????01???000??1?0?2??200????0????????00???01??-1-110????????????????21-???0????10-?1??????????????????????1???????????????????????????????????0???30??1??01???????????1??0?????0?0???0???1?12???????1?21110?????0????00?1??0????0?0?????1???00?2?10????????????10?12?????00010?01???????22????02????0?01101?0000??????????????????001?1???????0-??1???0?????0????????0?????10????????12?10??00?021??1??????1?1?0?2--??????????00???????????00?????????????????0????????????00021?01?0???011????1110???0
	Sinornithosaurus                10100?002??-0???000??0???12?11?12??2???0010-??0011?00???0?01?????00?00101??00?0?000000010?????0??????000?????????????0??????1000--?1010120???0011????00?0??1110---01???110---00?00?121000?01-1100???0????????010?????????????011???????????????0?1??????????????????????????????????????????????????????????0?0010?00000?001110?0????01?????0????1?????????10102?0200?120?100110?1001???????0000111000--110000??????????????????????????????????11???0????????????1??????????????????????????????3????0???????1??0???????????????2????????????????????10011?1121110????0?????10?1011?????010???01???00????0????????0????0??20??0?000???1??????1?22????02?2?00??1101?0000?(2 3)????????0-1??11??01?0???????0-??11??0?????211????????????11?1??000112-1????011210?1??????1???????????????????????????????????????????????????0??1001????00?02??1???1????1????0110????
	Sinosauropteryx                 0?210000101-??0?0001????-021?00?0??0-?????1??100?????0??0?0??????0?00?1??????????000000???????????????00?0??????????0???00??10-0--?101010-????02??????????????0---0?????????????00?????????0??????0??0-????42?10?????????????????????????????????????????????????????????????????????0??????????????????????0?0????00??0000????????????????????????????????10(1 2)???0220-1?02100??0??0????3?0?00000???000---0000?????????????3021-1?1?0???10-??10??11??-0??????????????0??100????????????10001??????2????????500?0?000???????????11{0 3}0??????020??001?1110?????????11010?21???????1010000????00200??000?0000??01?0??00100?1100??20????00111101??1110?22????1211?01?2??0?000100?????01000-100???0???0?0??0010???0?000?????111????????????10?000?0001000010011?10??1??01?0?001??(0 1)??????0??1????0?01??10???00??????0????0??0??00?3000110?100002100??00???00?2??00??????
	Sinovenator                     ???1??00{1 2}?1-10??00011?1?-0210??10??2???00112?00??0???0??000??????0??00?010??0????0000???0?0-000?00???000?????0??0--??0?30?021????????0012?11101-?????00?10?1?????????????????00000?121000001-??0000?0??????4200-110?????110010??00110?0100---0?0?010-0001102001---00110002?01001002011??---0-?1111010101001???00???00?001000?-??1?11?0?110100?0100?????010?101??10????1?02(2 3)00201??0????????0?00010?1??-?-?0??????????????????00???0????10-??10??01???0????????????00??????00?01?????1?00???0?1???301?00???30??1??01???????????2??0??????????????????1?????????20110????0?????10?101????????????????????????????????0???10?????????001???????????????????????????????0000?2?????????????111????1???????0-??11?00?????211???0?10?????10?1000?0112-10??0011210?10?01?111110????0???0??11?00??11?112???00??1???1????1?00??10??0001????000????0?010??1?1????11??????
	Sinraptor                       ??120100101-011000021011-021000100022200010-0000000200110000-00111100011100000001000011000110001?111120000011000100100?000(0 1)11201101102101-0-10011102000000000010000011?01101211010010--01010101011020110102000111112000000100311000(0 1)01000112312021111100101001000110001101010011010010100000-?00101?01200000010010000000?00?0??11100101000100001?01000?21001011110001011022000000000000(2 3)2110000010??000000000010101111001?3121-11100100020101110011000??0???01??0011010101010011101?00000(1 2)?01010?200?00???(1 2 3 4 5)?0002?00?01?-?0????????11?????1101??1??1????10???00??????20???100?10100???????????????????????????????????????????11????????0???1110121000??????0???????000010012?01100110010--000?0011100010000000000?1101100?01102011010000010101000-100110100?0010?1000011?01?11?1001100010101011201000?00?210001?0??0110001201011?1000021000000110?0020?00?001??
	Skorpiovenator                  ??03??0???0-?1?0002??1??-0???00????2?????0???0??1000?1--000??????121011011??0???0011?00?1???0101?110030000100010110?1011?1130{0 1}1???11001110??101-01000000001011110100?0?00121(0 1)02010011--0???1-010000?112???0?1????????????????210????????01???0?????1?0???00???0000?????????1??????????????????????????????????0010????0????1?11????0???1?????????01(0 1)0021??0?0???????????0020000???000??22110????????????000?00???????????????????1????????????2?????-???0?1?????????????????????????????????????1?????????(1 2 3 4 5)????????011?0???????????10?111????????????????????????????????????????????????????????????????????????????????????????????????????????????????????????????????112012100110000--010??020?0?010?110??0????????????????00??????2??1??10?????0?0-????0??0?1000012?0?0010??1?1?00120010110??10011??2?0?0??1??????????????????????????0??2????0????????11?
	Spinosaurus_aegyptiacus         ???????????????????????????????????????????????????????????????????????????????????????????????????????????????????????????????????????????????????????????????????????????????????????????????????????????????????????????????????????????????????????????????????????????????????????????????????????????????????0(0 1)210000?0?001110001??????????0121??1????????????????0????200000?02?1?1?01000112000-----011??????????????21-1?1011?00201011000010101?????1????0??1?0210000?10000?00201200101?0?00????0???0100???02(1 2)00?01????0???000?????100?????????????????????????????????????????????????????????????????????????????????????????????????????????????????????????????????????????????????????????????????????????????????????????????????????????????????????????????????????????????????????????????????????????????????????????????????????????????????
	Staurikosaurus                  ??????????????????????????????????????????????????????????????????????????????????????????????????????????????????????????????????????????????????????????????????????????????????????????????????????????????????????????????????????????????????????????????????????????????????????????????????????????????0010000?00000???0?0???10011???0????0?????????????????????????????????????????0?0001???00????0?????????????????0---00??000?0-0?1?00?0??-??????????????00?0?????0??????????0010??????1?????????000?????000----0????????????????????????????????????????????????????????????????????????????????????????????????????????????????????????????????????????????????0???0??????????????????????????1????????011?0???0??0????10????1100??0??????0?2???1??????2?2???0?1??????????000?00000------?0??000?1?00?01???????????????????????????????????????????
	Stokesosaurus                   ??????????????????????????????????????????????????????????????????????????????????????????????????????????????????????????????????????????????????????????????????????????????????????????????????????????????????????????????????????????????????????????????????????????????????????????????????????????????????????????????????????????????????????????????????????????????????????????????????????????????????????????????????????????????????????????????????????????????????????????????????????????????????????????????????????????0???????????????????????????????????????????????????????????????????????????????????????????????????????????????????????????????????01001012110010100?201001100?010001????0??????????????????????????????????????????????????????????????????????????????????????????????????????????????????????????????????????????
	Streptospondylus                ????????????????????????????????????????????????????????????????????????????????????????????????????????????????????????????????????????????????????????????????????????????????????????????????????????????????????????????????????????????????????????????????????????????????????????????????????????????????????????????????????????????????????????????????????????????????????????????????????????????????????????????(1 2)1-1(1 2)???????201?????????1?????????????1(1 2)?0020???????1????(0 1)?????01??1??????????????????????????????????????????????????????????????????????????????????????????????????????????????????????????????????????????????????????????????????????????????0?????????????????????????????????????????????????????????????????????????????????????????????0?0???0????????????????????????????????????0?210??1????????????????????????????????
	Struthiomimus                   ??00??011?2001?00?0?1???--21000020?2?210110-??001012?0?0000-----?2?000???0?0-????000000100??00???01101100000???0101?10?30?0-?000--020101111010000010000?10?1??0---01??0110---00?00?00--00??00111001?10-?????2011?????0?1?0?00022???1????01??0??1?1?1111010020000001000200??00000---0?00011113?1?120?0100200?000010?1201010110?0?0--10010?0??0?1--0?????????11-----------1--------------------1---------------????10-??????3?21-????????10-?0???002???0????????1???00???1??0???1???0?0?000??0?0???401?00???300?0??00???????????0?31???????0???0???0?10?????????111110????0?0??11?0100???00101000?????(0 1)0?2?01000000?01?0?00??20?00001010?1??????0022100001?2?00?0??0?011210?????01001010?100011?0????0??10??10000?????01001?0?000????10?00??10010000000010100?10?01?0000?1?1??1???0??10?0???0????????00????????0?????01?00??0001????0001??10?001?1010??0?0000????
	Suchomimus                      ???01012311-?10?10000002?00--00--0-210-00113?10?0000????1100-00??2???0200(0 1)0?100?001?????????1?????????????????????????????00?10???10???10-??????????????????????????????????????????????1??????????????????0??11??????????????2?1??011?0?1?3022021110(0 1)101????110101100000?011?111110010?1??0-1???10?00(1 2)1000?00??????????????????????????????????????????????030120000011023001?0?00?0??????010003?100?00000011?00111101??03121-1(1 2)00??0002010111?011010?0000-00100001010110010011000101201(1 2)001010??0000000?(1 2 3 4 5)?0002???0???????0?0??0??0???001?????0100???0???01??0000-01??00100?00?0000011000101000102000100?2100110000?????????????????????????100???0?0?????0102000100001??????010?100??????1??0010?00?????0?0???0???00?????1?0???001??00111001????10?11?10??001011??1002?0101010?01??0??0??10111?0?????1?2??10??0?00?????210001????????????????????????????????
	'"Syntarsus" kayentakatae'      ??100101310-1??101111??1-10--00--0-20???0?1210100002?0000?1??????00??10010?01???00?00??01011??0??000010?000?2001????000000?01000--1101010-??0000110????0000?100---00?0(0 1)010---00000?1???00000000000??010?0???1010?????????????121???????????????????10?00000100000010000000?????????????????10???11000?1?00000?0010?001000001000?10?0100??0??0????01????0????01011020001200210110??00?0?33000?0?????0??????00????????0??????02??????1????????????????-??0???????????1????????????????????????????????????0??????????????????????????????10?1???????????0???00???1?????????????????1?0??????1?????????????????????????1?????????????????????????0?(0 1)(0 1)?0??????????????????????????2????????????????????????????????????????????0??1????????????????0???????????1?01000?2?1101?????00011?00???????????0????0?0?101?1???1????1?12???0?0?11002???????0????????????????
	'"Szechuanosaurus" zigongensis' ????????????????????????????0?????????????0-??0????2?????????????11?????????????????????????????????????????????????????????????????????????????????????????????????????????????????????????????????????????????????????????????????????????????????????????????????????????????????????????????????????????????????????????????????????????????????????????????????????0??????????????????????????????????????1????1?????3?(1 2)101(1 2)??0????1-??1???10???0???0???11?10??11?1?0?0?0???0????0?01011??0?2?????????0?0??0?????????????1?0??????0?2?0??????????????????????????????00?0?0?0?0?0?0011?00?0?01000120010001001001??10???0110010010100011??00?1??1??1?????????????????????0110?100?00???0??0?0??00?10000??0?0001?0100???????00?01?0011??1?1000?1?011?000????????????????????????????????????????????????????????????????????????????????????????????????????
	Tarbosaurus                     ??220?00101-0100000110?1-021000000020110010-10001000?0??0000-01211(0 1)000110101001100120001010-00000111120101002001110?00000?01111110110110100-00020100101?0??01011200001002101001010?1211011001220120100-????210101?1210?01000011010?001100113?0?0???10111100101111010102??1?11011001000000?112?00?0??0120?0000101000000001001000?0--01001?010000100120012??010111100020120210000000000??320100000112000????0?????????????????2???????????1-????0?????-??????????????2????????????1010??????????????(1 2)??????????0???00011?00??000??3??????00???0??????????????????1?10020?01100?1?0??000??000?(0 1)?0?00?0000120010?????000???????2?????000101???-2---?32?????21-300000?1-?01???1020001?011(1 2)20100????012?00?111?0???0???????101??01???01?????0???0021000?1?00102??????01200??21?0011?0?0??1000000010112??000??1?(2 3)?000111????????30?1?10????00211????1???0??20??0000??0
	Taurovenator                    ????????????????????????????????????????????????????????????????????????????????????????????????????????????????????????????????????????????????????????????1111?002(0 1)000011100?0???????????????????????????????????????????????????????????????????????????????????????????????????????????????????????????????????????????????????????????????????????????????????????????????????????????????????????????????????????????????????????????????????????????????????????????????????????????????????????????????????????????????????????????????????????????????????????????????????????????????????????????????????????????????????????????????????????????????????????????????????????????????????????????????????????????????????????????????????????????????????????????????????????????????????????????????????????????????????????????????????????????????
	Tawa_hallae                     ??10000131?-0?0001111?01-10--00--0-0-0-00?11??00?0001?????11?00??0?000?0-0?000020??0000?0110??0??110020?0000???00--?1000000??000--0201010-0-1100??00?0?0????1?0---01?001?0---00?00?00--00??00220100?00-??0?010???????0?0?????1(1 2)00011(0 1)0000????0?0?00???00000?001---000??0???10????????0??????????10????20??0?0?0010?00100000??10?0--0000??00?0???????????0-010(0 1)?1?02?0?1?0(1 2 3)100?100000???330?0?000??1000--0000????????????????2100000????00-??1?????0????0???????0???00??2??????1????????1???0?????????0???????0??00?????????????0?0???????1??????????????????????????2?????0??10100?0?1?0001000101000000(0 1)000?000??10?1????2100000?000001011000?001100000111000?00000000000??1??00000-0??0--?0?00?0?000010??0?000????00110???????????00??????????????????????01?0000?0?20000?00??0?00100?00????10-??---???01001?100?010??0012000001000001-?0?000??00??1??????????
	Torvosaurus_gurneyi             ??????0???????????????????1000000101-0-00?11?00?00001000???110(0 1)221100120-000001101??????????????????????????????????????????????????????????????????????????????????????????????????????????????????????????????????????????????????????????????????????????????????????????????????????????????????????????????????????????????????????????????????????????????????????001000?00(0 1)0?00?3?0?00???????????0000?0?????????????????????????????????????????????????????????????????????????????????????????????????????????????????????????????????????????????????????????????????????????????????????????????????????????????????????????????????????????????????????????????????????????????????????????????????????????????????????????????????????????????????????????????????????????????????????????????????????????????????????????????????????????????????
	Torvosaurus_tanneri             ???2010120?-?101000?0011-01000000100-0-00?12?00??0001000?001?01221?????0-0??00110????????????????1?10?0000?0?000????00000?001101001100000-0-01??????????????000---0000?01100(0 2)01110????????????????????????11?00-???????????????????????????????????????????????????????????????????????????????????????????????????00000?0????0?????????????????????????????0(0 1)11-0????1?0(0 1)1000?001??0??????0000??11000??00000?0?0111111?10??21-11000110?201?1110??101???????0????002110100??0011100?0{0 1}00110010?102?0??0??0??1002??0011000000?0?00?1????????????11?0???????????00?0-010?001?1?0?1000?0010002?0000?02000110020001100001???????????0001101?0??10?01???????0????1??????0????0?0??00100100000???000000?0000??00???0000????1-000?10?2000010100110001000?00?00-1?????0??1?0???0?0??1000?0???0??0??10112?0?00??0?2??0???0-00????02100011?1???????????010???0???????????
	Tsaagan                         ???100002?2-0?000001???1-021001010020??0010-?000100000??000??????100001010?10???00000001000-0000?011010101001000100?100000001000--1101012110101-1?0000100000110---01???110---00000112100000001100300?0-????(0 4)10101?02?????1?0?12100110?010114202020?101101001011---00110002?01??10100?0000000-?1?11010101000?0?0010?0000000000-0?0--0010010000001?11?1???1011011210110-1102100100??001??3300000001?1000-0-000???????????????0(1 2)?????001??0?-????0110??-0?0?????1????????????????????????????????????????????????????????????????????????????????????????????????????????????????????1????????????????????????????????????????????????????????????????????????????????????????????????????????????????????????????????????????????????????????????????????????????????????????????????????????????????????????????????????????????????????????????????????????????
	Tyrannosaurus                   ??130?00101-010000011011-021000100120110010-1000000000110000-01101(0 1)000110101001100120001010-0000?111120101002000010?10000001111110110101100-0002000010000?101011200001002101(0 1)01010-1211010001220120100-???0210101?1210000000021?10101?0001133020(0 1)1?1011110010101111010210111101100100000???12100100?0120001?01010001000010010000(0 1)?1010011010000100120(0 1)1210?10111(1 2)0002012021000000000021320100000112000000001002000111?101?3021-11?0011101-(0 1)011100010-0?00????1??0?0200000000001010100000010010???2100000?030000010001100000000003001???0010?000100110?0???01??11010020?01100?10000000110(0 1)11?0000010001120010001000001?0?0?120??00000101000-2---0320?00021-300001?1-000?001020001001112110000000120000111?0000001?1?101011?0100201?010?001010110000100010210?011012000121?0?11??000?1000100010112?0?00??1??10?01????011000300011001000021100001-1000?20?0000???0
	Tyrannotitan                    ????????????????????????????????????????????????????????????????????????????????????????????????1111120?0000?0?1100000???????????????????????????????????????????????????????????0?????????????????????????????????????????????????????????????????????????????????????????????????????????????????????????????????11110100???00111??0???????????????????????????????????????????(0 1)???????????0001??00???0001001?????????????(1 2)011??0?????211???1?????00????01(0 1)????1?200000101001?111???010200101002101?0?????100000?0110000???10????00?0????????1???00?????????100100???0(0 1)1???1??010???????????????????????????????0???????????????????????????????????????????????????????????0??????????????????????????????????0?0?1????01?12????10101???0?10000100110?00?0??012000012?010?1??0?0100?????????????????????00110000011???????????????????0????????????????000??
	Vayuraptor_nongbualamphuensis   ??????????????????????????????????????????????????????????????????????????????????????????????????????????????????????????????????????????????????????????????????????????????????????????????????????????????????????????????????????????????????????????????????????????????????????????????????????????????????????????????????????????????????????????????????????????????????????????????????????????????????????????????????????????????????????????????????????????????????????????????????????????????????????????????????????????????????????????????01???0??????????????????????????????????????????????????????????????????????????????????????????????????????????????????????????????????????????????????????????????????????????????????????????????????????????????????00000101120010011??2?0???????????113001111?10????????????????????????????
	Velociraptor                    ??1100012?2-010000011011002100111002?210010-000010000011000??????10?002010010???00000001000-0000?010110100001000100?100000001000--1102012110101-1?01010?0000110---01???110---00000?02100000001100300110????010101?02?00111?0012100110101011420?0?0?111101001111---00010002?01????????000???10?1?110101(0 1)0000?0?0010?0000000000-0?0--0010?10??0?0?011?1??(0 2)???1010210(0 1)(0 1)0?1?02100100?100?(0 1)03300000001?1000-0000010???111??????3??1-???01???00-?0????10??-1???0???1????1?0?2?00??0?10??0011011?01?0???401010?0030001??01000----????1?4?????0??0??111??1?1200001001021110??1?10????00?1110?0?0??10??1??0??0001010??1100??0?1?102020??01000??00100???01220??002120000?11011000002?2??01000-1101110010100??0000-??111000????2110??011021-0010?101000011?12220010211?011??1?111?1?1?00??000?10000010?1????0100???03????1????00?01?30001????101021110?1001111????0110????
	Veterupristisaurus_milneri      ?????????????????????????????????????????????????????????????????????????????????????????????????????????????????????????????????????????????????????????????????????????????????????????????????????????????????????????????????????????????????????????????????????????????????????????????????????????????????????????????????????????????????????????????????????????????????????????????????????????????????????????????????????????????????????????????????????????????????????????????????????????????0??0??????????1010?00?????????????????????????????????????????????????????????????????????????????????????????????????????????????????????????????????????????????????????????????????????????????????????????????????????????????????????????????????????????????????????????????????????????????????????????????????????????????????????????????
	Wiehenvenator                   ????0?001??-0001000?0?1??00--?0--0?210-00?11?00??00010000000-112211001?000000??111????????????????????00??????????????010?010101001101000-0-?0??????????????000---000000210000?11??????????????????????????????????????????????????????????????????????????????????????????????????????????????????????????????????00?00000???0?????????????????????????????0101?0000?1?02100000?10?00?2??10000??0100000000000??????????????????????????????????????????????????????????????????????????????????????????????10?????????????000?10?00??0????10??????????????????????????????????????????????????????????????????????????????????????????????????????????????????????????????????????????????????????????????????????????????????????????????????????????????????????????????????????????????????????????????000110-000-000210011001?????????????????????????????
	Xuanhanosaurus                  ?????????????????????????????????????????????????????????????????????????????????????????????????????????????????????????????????????????????????????????????????????????????????????????????????????????????????????????????????????????????????????????????????????????????????????????????????????????????????????????????????????????????????????????????????????????????????????????????????????????????????????????????1??(1 2)?????????????????????????????????11?10??????1?????????????????1??????????????????????????????????????????????????????????????11???????00?1??0??0000???000??0????02?0?010010?00??1001??00??21111100010100011010121?010?2???0???????00??0???????????????????????????????????????????????????????????????????????????????????????????????????????????????????????????????????????????????????????????????????????????????????????
	Yangchuanosaurus_hepingensis    ??1301001?1-111000021?11-02100010002????010-00000002?1--000??????11?001111?00???10010110011(0 1)000??1111200000?2001100?00?00001120110110210100-00020?0200??0??00010000001?01101211?10?10--010101110110?01?01??0?01?1?1??0???????21?0??0?????????1?0?1?1?100?010010101?000?????????????0?0?00000-??????????????00?00?0?000000002000?1100101?????0????0110012????01???00???11021000000000?(0 1)02(2 3)010?0001?1000????0000??10111100?0??21-11100(0 1)0002??01110011000??000?0?1?000101010001001010??0000020010?003??1?????(3 4)?0002000001?--0????210000??00?100??????1????????????1???????0?1?0?0?0?????????????????????????????????????????????????????????????????????????????????????????012?01100101?10???11?0?0?10????00?????00?1?(0 1)1??0??1?????1???0????1101000010011?00???01001010011?0??11?10?0100?????????????????????????????????????????????????????????????????????????
	Yangchuanosaurus_shangyouensis  ??130?001?1-1??000011???-02100010??2????010-00000002?1--000??????11?001111?00???100101101111??0??111120000012000100?10000001120100110210100-0001???????????0001000000??011012?1?10?10--?1??0001011??0??01???0???1?1??????????2110????????????????????????01?0?0?????????????????????????????????????????????0?0010?00?000002000?1100101??????????0??????????01???00?0?1?02200000?000???2(2 3)110000010000?????0?0??00011110?1?3?21-1?100000020?01110011000?0??0?0?????01?102?0010?????????00010??0?0?(2 3)?01??0????0??2???0?1????????????????????0??????????????????????????????????????????????????????????????????????????????????????????????????????????????????????????????01200110010001?????1?0?0?100010?00100??0???1110???????0?1?1??0211?1010?0-10011?000?001001000011?0?????000?10000010??11??000???????0??1?10????00?(1 2)??1001???????????????????????????????
	Yunyangosaurus                  ???????????????????????????????????????????????????????????????????????????????????????????????????????????????????????????????????????????????????????????????????????????????????????????????????????????????????????????????????????????????????????????????????????????????????????????????????????????????????????????????????????????????????????????????????????????????????????????????????????????????0001100?0?0??(1 2)001?00000001-(0 1)0111010101000?00(0 1)01101011010????10011????0????????010???????????????????????????????????????1??000??1??0????????????????????????????????????????????????????????????????????????????????????????????????????????????????????????????????????????????????????????????????????????????????????????????????????????????????????????????????????????????????????????????????????????????????????????????????????????????
	Yutyrannus                      0?130?011?1-1?1000011011002100012002??????1111000001?0??0?0??????1?0002001?00???0002111?020-?00??111120001012001????000210?31301?011010010??00?????????????0??1000000??0110?(0 1)0(1 2)?10???????????02012??0???????1???1?0??0???????121???????????????0?1????????????????????????????????????????????????????????????01???00000?001010?111000(0 1)1?0100????0111?12100?0????0?????20210001???00???3300?????1?1000??????????????????????21-1???????????????????????????????????0?????????????????????????????????????????0?????0??????0??????????????????????????????????????100???0?1??????????????01?????0????00??????????????????????????????1?1?1??2????22??0??2120???210?1???????02?001?010?2?????00?0?20????1000??????????01?????????????1???????????0?????????????????????????????????????????????1?????????????0?01?10?????????????????0???????000???0??20??0??0???
	Zanabazar                       ???300012?0-010000021??1-02100000?10-2100112??0010100011?0011????0??0010-0??0???000000010?0-0000??1?110?????????????????????101????????11111101-101010001001100---0??10120---00000?12100000????00?0?0????????????????????????(0 1)1?0011111000---0-1???0-0001102001---00100202?1?011012010011100-?1011010101111100?????00000100(0 1)?-?01111001??????????1100000???10111102?2?1(0 1)0230000???0?(0 1)11(2 3)30?0000030010?-1-11000???????????????????????????????????????????????????????????????????????????????????301010?00???0??00????????????2-?0???????????????1?12???????????????????????????????????????????????????????????????????????????????????????????????????????????????????????????????????????????????????????????????????????????????????????????1??????0?????????????????????????????????????????????????????????????????30001????????????????-1???????????????
	Zuolong                         ???10?0121?-?000000110?1002100010?02?0-00?0-?00000020011?000-0011(0 1)??0?10?000?0?00?????????????????????00????????0--??00?0?03?000--110201110-10????000??1000???0---0??????0---000??011--00??????0?00??0-01??01011?????0???000??????????????????????????????????????????????????????????????????00??????????????0????????????????????????????????????????????101011000(1 2)?1?021?00???0?????????00?????????00000000?????????????021-0?10111001-00110?0?10-0?0??????0????00?010????????????0???????????30001?000(1 2 3 4 5)?000000?0???????00??00???????????????????????????????????2????????1?1???0?0100(0 1)1000001?????01??????00?100??????????????????????????????????????????10????0???0?????0100?????????00?0???0???10??0?0000????011?0?001021-??10????????????????????????1?01100001010??0??100?1000001010112?0?0????????0021??000??????????????00???100?1011000????????????
	Zupaysaurus                     ??????0?????0?????????????20000100?2?????00-00100002?0000????????0(0 1)?001010?01?0?00000000????00???100010000?020000--?100001011011{0 1}11101010-??0100??0000??0?1?000---01?1?110---?0?10?00--?0000100010??01??0???101??????????????12??????????11?0?2020?1?00??0010000000?00????001?01100010??0000-10010??0011000?000010?00100?00(1 2)0?0?1?000010?0100?01?0??????????????????????013?001???00???3300??000222?00????0?????????0????????????????????????????????????????????????????????????????????????????????????????????????????????????????????21???????????????????01?????????????????1??????????????????????????????????????????????????????????????????????????????????0?????????2???????????????????????????1????????0????????????????????????????????????????????????????????0???????????????????????????0110???????????1012?1???0??????????????????????????????

;

END;
BEGIN ASSUMPTIONS;
	TYPESET * UNTITLED   =  unord:  1- 2 5- 7 10 12- 23 25- 32 34- 35 37 39- 43 45- 48 53- 63 65- 66 68- 70 72- 73 75- 88 90- 101 103- 105 107- 108 110- 122 125 127- 128 130- 131 133 135- 136 138- 143 145- 168 171- 189 191- 195 197- 204 206- 211 213- 221 225- 226 228- 237 240 242- 246 248- 251 253- 262 264- 265 267- 283 285- 289 291- 294 296- 304 306- 309 311- 312 314- 315 318- 338 341- 349 354- 359 364- 373 380- 382 384 386- 410 412 414- 419 421- 432 435- 441 443- 451 454- 455 458- 464 466- 473 475- 481 484- 490 492- 498 500-503\3 504- 510 512- 521 523- 525 527- 532 534- 542 544- 548 550- 570 572- 576 578- 580 582- 583 585- 586 588- 593 595- 601 603- 619 621- 624 627- 631 633 635- 638 640- 645 650- 651 653- 660 662- 672 677- 692 694- 702 704- 707 709- 711 713- 714 716 718 720 724- 728 731- 737 739-745\3 747- 767 769- 781 784- 786 788- 793 795- 806 808- 811 813 815- 820 822- 831, ord:  3- 4 8- 9 11 24 33-36\3 38 44 49- 52 64-67\3 71-74\3 89 102 106-109\3 123- 124 126-132\3 134-137\3 144 169- 170 190 196 205 212 222- 224 227 238- 239 241 247 252 263-266\3 284 290 295 305 310-316\3 317 339- 340 350- 353 360- 363 374- 379 383 385 411 413 420 433- 434 442 452- 453 456- 457 465 474 482- 483 491 499 501- 502 511 522 526 533 543 549 571 577 581-587\3 594 602 620 625- 626 632 634 639 646- 649 652 661 673- 676 693 703 708 712-715\3 717 719 721- 723 729- 730 738 740- 741 743- 744 746 768 782- 783 787 794 807 812 814 821;

END;

BEGIN MESQUITECHARMODELS;
	ProbModelSet * UNTITLED   =  'Mk1 (est.)':  1- 693;
END;

Begin MESQUITE;
		MESQUITESCRIPTVERSION 2;
		TITLE AUTO;
		tell ProjectCoordinator;
		timeSaved 1717772151374;
		getEmployee #mesquite.minimal.ManageTaxa.ManageTaxa;
		tell It;
			setID 0 1130850829636376179;
			tell It;
				setDefaultOrder  0 47 142 105 61 143 111 90 144 153 187 132 162 201 202 133 48 19 57 106 184 74 153 40 115 7 31 6 49 158 101 124 126 99 161 60 201 110 97 172 31 111 28 17 19 173 62 63 42 89 4 153 64 148 132 205 133 37 41 93 163 116 174 117 143 134 1 176 191 55 164 78 154 119 94 162 33 23 38 182 22 74 50 34 44 67 13 106 177 11 68 144 98 155 100 125 135 170 21 145 146 69 107 24 25 52 202 51 168 3 203 179 150 8 155 137 84 147 86 104 79 195 179 128 112 80 47 15 77 2 57 122 72 187 180 95 16 183 189 177 36 192 26 81 82 83 201 120 123 20 203 205 210 211 212 213 214 215 216 217 219 220 221 222 225 226 227 231 232 234 236 239 240 241 243 244 245 246 247;
				attachments ;
			endTell;
		endTell;
		getEmployee #mesquite.charMatrices.ManageCharacters.ManageCharacters;
		tell It;
			setID 0 5633238729740127476;
			mqVersion 361;
			checksumv 0 3 1236779730 null  getNumChars 831 numChars 831 getNumTaxa 179 numTaxa 179   short true   bits 2305843009213694015   states 63   sumSquaresStatesOnly 277054.0 sumSquares -1.2912720851596686E20 longCompressibleToShort false usingShortMatrix true   NumFiles 1 NumMatrices 1;
			mqVersion;
		endTell;
		getWindow;
		tell It;
			suppress;
			setResourcesState false false 129;
			setPopoutState 300;
			setExplanationSize 0;
			setAnnotationSize 0;
			setFontIncAnnot 0;
			setFontIncExp 0;
			setSize 1920 930;
			setLocation -9 0;
			setFont SanSerif;
			setFontSize 10;
			getToolPalette;
			tell It;
			endTell;
			desuppress;
		endTell;
		getEmployee  #mesquite.minimal.ManageTaxa.ManageTaxa;
		tell It;
			showTaxa #1130850829636376179 #mesquite.lists.TaxonList.TaxonList;
			tell It;
				setTaxa #1130850829636376179;
				getWindow;
				tell It;
					useTargetValue off;
					setTargetValue ;
					newAssistant  #mesquite.lists.TaxonListCurrPartition.TaxonListCurrPartition;
					newAssistant  #mesquite.lists.NumForTaxaList.NumForTaxaList;
				tell It;
					suppress;
					setValueTask  #mesquite.molec.PercentMissingInTaxon.PercentMissingInTaxon;
					tell It;
						getEmployee #mesquite.charMatrices.CharMatrixCoordIndep.CharMatrixCoordIndep;
						tell It;
							setCharacterSource #mesquite.charMatrices.StoredMatrices.StoredMatrices;
							tell It;
								setDataSet #5633238729740127476;
							endTell;
						endTell;
					endTell;
					toggleShadeCells off;
					desuppress;
				endTell;
					setExplanationSize 30;
					setAnnotationSize 20;
					setFontIncAnnot 0;
					setFontIncExp 0;
					setSize 1791 858;
					setLocation -9 0;
					setFont SanSerif;
					setFontSize 10;
					getToolPalette;
					tell It;
						setTool mesquite.lists.TaxonList.TaxonListWindow.ibeam;
					endTell;
					setActive;
				endTell;
				showWindow;
				getEmployee #mesquite.lists.ColorTaxon.ColorTaxon;
				tell It;
					setColor Red;
					removeColor off;
				endTell;
				getEmployee #mesquite.lists.TaxonListAnnotPanel.TaxonListAnnotPanel;
				tell It;
					togglePanel off;
				endTell;
			endTell;
		endTell;
		getEmployee  #mesquite.charMatrices.BasicDataWindowCoord.BasicDataWindowCoord;
		tell It;
			showDataWindow #5633238729740127476 #mesquite.charMatrices.BasicDataWindowMaker.BasicDataWindowMaker;
			tell It;
				getWindow;
				tell It;
					getTable;
					tell It;
						rowNamesWidth 110;
					endTell;
					setExplanationSize 30;
					setAnnotationSize 20;
					setFontIncAnnot 0;
					setFontIncExp 0;
					setSize 1791 858;
					setLocation -9 0;
					setFont SanSerif;
					setFontSize 10;
					getToolPalette;
					tell It;
						setTool mesquite.charMatrices.BasicDataWindowMaker.BasicDataWindow.ibeam;
					endTell;
					setTool mesquite.charMatrices.BasicDataWindowMaker.BasicDataWindow.ibeam;
					colorCells  #mesquite.charMatrices.ColorByState.ColorByState;
				tell It;
					setStateLimit 9;
					toggleUniformMaximum on;
				endTell;
					colorRowNames  #mesquite.charMatrices.TaxonGroupColor.TaxonGroupColor;
					colorColumnNames  #mesquite.charMatrices.CharGroupColor.CharGroupColor;
					colorText  #mesquite.charMatrices.NoColor.NoColor;
					setBackground White;
					toggleShowNames off;
					toggleShowTaxonNames on;
					toggleTight off;
					toggleThinRows off;
					toggleShowChanges on;
					toggleSeparateLines off;
					toggleShowStates on;
					toggleReduceCellBorders off;
					toggleAutoWCharNames on;
					toggleAutoTaxonNames off;
					toggleShowDefaultCharNames off;
					toggleConstrainCW on;
					toggleBirdsEye off;
					toggleShowPaleGrid off;
					toggleShowPaleCellColors off;
					toggleShowPaleExcluded off;
					togglePaleInapplicable on;
					togglePaleMissing off;
					toggleShowBoldCellText off;
					toggleAllowAutosize on;
					toggleColorsPanel off;
					toggleDiagonal on;
					setDiagonalHeight 80;
					toggleLinkedScrolling on;
					toggleScrollLinkedTables off;
				endTell;
				showWindow;
				getWindow;
				tell It;
					forceAutosize;
				endTell;
				getEmployee #mesquite.charMatrices.AlterData.AlterData;
				tell It;
					toggleBySubmenus off;
				endTell;
				getEmployee #mesquite.charMatrices.ColorCells.ColorCells;
				tell It;
					setColor Red;
					removeColor off;
				endTell;
				getEmployee #mesquite.categ.StateNamesStrip.StateNamesStrip;
				tell It;
					showStrip off;
				endTell;
				getEmployee #mesquite.charMatrices.AnnotPanel.AnnotPanel;
				tell It;
					togglePanel off;
				endTell;
				getEmployee #mesquite.charMatrices.CharReferenceStrip.CharReferenceStrip;
				tell It;
					showStrip off;
				endTell;
				getEmployee #mesquite.charMatrices.QuickKeySelector.QuickKeySelector;
				tell It;
					autotabOff;
				endTell;
				getEmployee #mesquite.charMatrices.SelSummaryStrip.SelSummaryStrip;
				tell It;
					showStrip off;
				endTell;
				getEmployee #mesquite.categ.SmallStateNamesEditor.SmallStateNamesEditor;
				tell It;
					panelOpen true;
				endTell;
			endTell;
		endTell;
		getEmployee  #mesquite.charMatrices.ManageCharacters.ManageCharacters;
		tell It;
			showCharacters #5633238729740127476 #mesquite.lists.CharacterList.CharacterList;
			tell It;
				setData 0;
				getWindow;
				tell It;
					useTargetValue off;
					setTargetValue ;
					newAssistant  #mesquite.lists.DefaultCharOrder.DefaultCharOrder;
					newAssistant  #mesquite.lists.CharListInclusion.CharListInclusion;
					newAssistant  #mesquite.lists.CharListPartition.CharListPartition;
					newAssistant  #mesquite.parsimony.CharListParsModels.CharListParsModels;
					newAssistant  #mesquite.lists.CharacterStats.CharacterStats;
				tell It;
					toggleSelectedOnly off;
				endTell;
					getTable;
					tell It;
						rowNamesWidth 816;
					endTell;
					setExplanationSize 30;
					setAnnotationSize 20;
					setFontIncAnnot 0;
					setFontIncExp 0;
					setSize 1791 858;
					setLocation -9 0;
					setFont SanSerif;
					setFontSize 10;
					getToolPalette;
					tell It;
						setTool mesquite.lists.CharacterList.CharacterListWindow.ibeam;
					endTell;
				endTell;
				showWindow;
				getEmployee #mesquite.lists.CharListAnnotPanel.CharListAnnotPanel;
				tell It;
					togglePanel off;
				endTell;
			endTell;
		endTell;
		endTell;
end;
